# Supplementary material for: A phylogeny and revised classification of Squamata, including 4161 species of lizards and snakes
Source: BMC Evol Biol. 2013 Apr 29;13:93. doi: 10.1186/1471-2148-13-93 (PMC3682911; doi:10.1186/1471-2148-13-93)
Supplement: Additional file 1: Data File S1 — The 4162-species ML phylogeny in Newick format; taxonomic changes are given in Additional file 2: Table S1. [file 1471-2148-13-93-S1.txt]

(Sphenodon_punctatus:0.45162562605,(((Dibamus_bourreti:0.11211818139999996,(Dibamus_greeri:0.015083118329999978,Dibamus_montanus:0.026541560970000044)100:0.11438482699999997)99:0.041207690570000066,(Anelytropsis_papillosus:0.11421913670000006,(Dibamus_tiomanensis:0.07792829408000002,(Dibamus_novaeguineae:0.08014277595999997,(Dibamus_celebensis:0.05234317177000003,Dibamus_seramensis:0.05022676588000008)100:0.05173191908999997)100:0.04311179127999998)100:0.1193970433)77:0.012426764310000005)100:0.24984994979999997,(((((((Phyllurus_kabikabi:0.06488699619000005,(Phyllurus_amnicola:0.10297371060000005,Phyllurus_platurus:0.05534134247)79:0.011055748840000046)66:0.018179808109999973,((Saltuarius_salebrosus:0.05826799854999998,Saltuarius_cornutus:0.037726902670000007)85:0.017351227619999965,(Saltuarius_wyberba:0.032006538370000004,(Saltuarius_kateae:0.03636555254999996,(Saltuarius_moritzi:0.030397026459999976,Saltuarius_swaini:0.03729743567999999)46:0.0041242242479999636)76:0.0029911569589999853)95:0.022639431310000013)100:0.05342652822000005)91:0.02178452568,(Orraya_occultus:0.12375300170000003,(Carphodactylus_laevis:0.15371788519999996,(Underwoodisaurus_sphyrurus:0.07634617057000004,(Underwoodisaurus_milii:0.09042367782000005,(Nephrurus_wheeleri:0.09050898111999994,((Nephrurus_asper:0.05288260608999995,(Nephrurus_sheai:0.02984461280999995,Nephrurus_amyae:0.02106250261999998)32:0.00953683872300004)100:0.09766047328000005,(Nephrurus_levis:0.09125651312999994,(Nephrurus_stellatus:0.06840860121000003,(Nephrurus_vertebralis:0.07396850453000003,(Nephrurus_deleani:0.02795641231000001,Nephrurus_laevissimus:0.016599664390000046)100:0.033817127569999994)90:0.008773829211000006)23:0.0026240022529999685)100:0.03843160423000003)87:0.018919891809999978)96:0.024408908750000013)100:0.04552503003999997)92:0.01966225375999997)75:0.004055282887999945)54:0.009064523703000038)100:0.08619752327999997,(((Delma_australis:0.05395649656000001,Delma_torquata:0.05458967517000002)100:0.03997759479999996,((Delma_concinna:0.08701706771000006,Delma_labialis:0.09042679921999996)50:0.010675377470000025,((Delma_borea:0.02473760944000003,(Delma_tincta:0.014966591380000005,Delma_pax:0.045789647540000034)6:0.009895971896999978)100:0.05171203474999997,((Delma_mitella:0.07169870287000002,(Delma_impar:0.04114501382000002,Delma_molleri:0.04328437752000003)69:0.009693789525999974)99:0.024038091039999987,((Delma_butleri:0.034725179429999975,Delma_nasuta:0.024801081899999966)100:0.04646678781000002,(Delma_inornata:0.07348262700999997,(Delma_grayii:0.03847890098999995,Delma_fraseri:0.03468652436999997)99:0.019283736719999944)44:0.00938142357299998)82:0.015369845840000007)89:0.013534578769999972)95:0.010940860970000021)9:0.011075384710000025)100:0.035426095110000055,((Ophidiocephalus_taeniatus:0.09480838162000005,(Lialis_jicari:0.04343847055999994,Lialis_burtonis:0.039701683570000035)100:0.08200966139999999)27:0.010939263649999975,(Pletholax_gracilis:0.09123023032,((Paradelma_orientalis:0.06038656930999997,(Pygopus_lepidopodus:0.07257925511999996,Pygopus_nigriceps:0.09456343498999997)92:0.01736415450999995)100:0.03513488450000002,((Aprasia_picturata:0.06790633210999997,(Aprasia_pulchella:0.062261355620000014,(Aprasia_fusca:0.05293058435999998,(Aprasia_repens:0.03435633422999995,Aprasia_smithi:0.03497785525999997)96:0.010929914119999995)71:0.012845490320000041)74:0.00905029215700004)100:0.024687461009999967,(Aprasia_aurita:0.056356280249999946,((Aprasia_pseudopulchella:0.013558160800000052,Aprasia_parapulchella:0.02021093184)100:0.03195808352999996,(Aprasia_inaurita:0.05163555911999995,Aprasia_striolata:0.03870272696999999)31:0.003973972883000054)91:0.008290180984000028)78:0.005884851148999948)100:0.021935187129999978)52:0.005409925755999967)99:0.016403236060000048)54:0.009287624419999974)100:0.134151307)77:0.013949978450000122,((Pseudothecadactylus_lindneri:0.21342653700000003,(Rhacodactylus_trachyrhynchus:0.10024460050000006,(Oedodera_marmorata:0.07998328421,((Dierogekko_poumensis:0.07528891019999995,((Dierogekko_inexpectatus:0.018451965000000015,(Dierogekko_nehoueensis:0.02965577815999998,Dierogekko_validiclavis:0.02789035937999995)17:0.004324160598999982)99:0.016328252200000004,(Dierogekko_insularis:0.030800280470000052,(Dierogekko_koniambo:0.05452420361999999,(Dierogekko_kaalaensis:0.016160114940000025,Dierogekko_thomaswhitei:0.03823937922999998)92:0.01093217770999999)87:0.010789727349999945)44:0.00420828474099999)98:0.02477496471999996)99:0.025840674809999964,((Bavayia_pulchella:0.03624517585999998,(Bavayia_geitaina:0.024689993259999987,Bavayia_sauvagii:0.03898874236000005)96:0.02337930779999997)100:0.06867987924999996,(((Bavayia_madjo:0.06790596839999996,Rhacodactylus_leachianus:0.047378506880000004)87:0.01933605368000002,(Bavayia_ornata:0.07679163894999996,(Bavayia_goroensis:0.08879234650000001,(Bavayia_cyclura:0.06388776742000002,Bavayia_montana:0.060960228240000025)94:0.017261298209999998)20:0.008224789952000044)7:0.007119802309000001)74:0.011624828620000027,(Rhacodactylus_auriculatus:0.08514447676000003,((Rhacodactylus_sarasinorum:0.09659855348000002,Rhacodactylus_ciliatus:0.04603433559000003)95:0.04018181347000005,((Eurydactylodes_symmetricus:0.05700982877000005,Rhacodactylus_chahoua:0.06313016265000004)44:0.011318785359999972,(Eurydactylodes_occidentalis:0.04074041231000003,(Eurydactylodes_agricolae:0.027729256640000033,Eurydactylodes_vieillardi:0.012109805339999946)100:0.027230211470000043)89:0.008529023867000052)85:0.011018143960000004)10:0.013165347900000013)24:0.005277319283999993)38:0.0046245278819999625)42:0.007211112923000029)87:0.011020316400000008)61:0.02346090979000004)93:0.04121738149999998)94:0.01465307541000005,(Crenadactylus_ocellatus:0.24645987820000004,(((Hoplodactylus_duvaucelii:0.07072104217999997,(Hoplodactylus_chrysosireticus:0.10411637379999994,Hoplodactylus_maculatus:0.053816581229999993)72:0.013221328129999987)100:0.0291904261,((Hoplodactylus_stephensi:0.04430248426999994,Hoplodactylus_pacificus:0.04991028326000002)99:0.041302691079999954,(((Hoplodactylus_cryptozoicus:0.006003880972999975,Hoplodactylus_nebulosus:0.009878313084000001)100:0.024051677779999947,(Hoplodactylus_granulatus:0.015573461639999953,Hoplodactylus_kahutarae:0.011715425090000009)100:0.027259952800000042)99:0.01351189218000004,(Hoplodactylus_rakiurae:0.05691276855000005,(Naultinus_gemmeus:0.02668613495000005,((Naultinus_elegans:0.009566037488999979,Naultinus_grayii:0.01375830498999997)100:0.016225985659999997,((Naultinus_tuberculatus:0.013029065490000047,Naultinus_stellatus:0.01792543072999997)97:0.006642974884000008,(Naultinus_manukanus:0.00924621957299998,(Naultinus_poecilochlorus:0.0017204393659999706,Naultinus_rudis:0.01078048839000001)81:0.0026499417780000423)96:0.005717280759999999)88:0.009093107471999984)94:0.008964745621000025)100:0.06239049813999997)33:0.008250955615)40:0.004490148828000029)93:0.01789341589000004)100:0.06818813934000001,(((Strophurus_taenicauda:0.0066562537490000295,Oedura_robusta:0.007351529813000024)100:0.08403165437000004,(Oedura_lesueurii:0.09116523721000003,(Oedura_rhombifer:0.07430220474000004,Oedura_obscura:0.11002803429999997)82:0.020309465149999983)98:0.01922660266999998)70:0.019940209439999967,(Oedura_reticulata:0.08512861717999998,(((((Oedura_gemmata:0.05594683715000004,Oedura_marmorata:0.08341339832000005)99:0.032930186999999944,(Oedura_filicipoda:0.08126181083000006,Oedura_gracilis:0.12086701990000004)99:0.034871899260000006)94:0.015138835450000054,((Oedura_castelnaui:0.08081839405000002,Oedura_coggeri:0.05602007087000005)100:0.03473757435000002,(Oedura_tryoni:0.05914287692999998,Oedura_monilis:0.06818899668)94:0.0157927484)99:0.020230016289999986)100:0.02490155449999998,(Strophurus_mcmillani:0.11153773199999995,(Strophurus_taeniatus:0.11102137840000004,((Strophurus_elderi:0.056577440189999995,Strophurus_jeanae:0.10664414379999998)42:0.01388741958999995,((Strophurus_strophurus:0.021786761109999997,Strophurus_assimilis:0.030177294999999993)100:0.046159052879999996,(Strophurus_krisalys:0.08827926482000004,((Strophurus_ciliaris:0.04366892206999995,Strophurus_wellingtonae:0.051434776479999944)100:0.03321895011999998,(Strophurus_williamsi:0.032839029310000045,(Strophurus_intermedius:0.04175964208000005,(Strophurus_rankini:0.023281875929999973,Strophurus_spinigerus:0.029838214950000053)87:0.009544133899999974)98:0.01600345220999999)96:0.014175760240000002)13:0.010192600110000005)58:0.004259441560000021)99:0.024690489699999985)88:0.014582541590000053)0:0.008528888031000048)100:0.03693497387)99:0.019991160719999956,((Rhynchoedura_ornata:0.13408057439999999,(Lucasium_byrnei:0.10681259899999995,((Lucasium_alboguttatum:0.07623050239999996,(Lucasium_maini:0.06645984323999998,Lucasium_damaeum:0.06476446317999995)34:0.005201933650999968)99:0.030061154059999984,((Lucasium_immaculatum:0.10422334430000002,Lucasium_steindachneri:0.11745185199999997)96:0.032148925019999997,(Lucasium_wombeyi:0.06379275433999998,(Lucasium_stenodactylum:0.04964111900000001,Lucasium_squarrosum:0.05659356366000001)93:0.015319731910000023)97:0.01976677665000004)97:0.026128051060000046)98:0.025585750620000014)100:0.03917679982)100:0.026536549769999973,((Diplodactylus_granariensis:0.07021598987,(Diplodactylus_fulleri:0.06368209878999997,(Diplodactylus_vittatus:0.07671739511999998,(Diplodactylus_galeatus:0.08078082032,Diplodactylus_tessellatus:0.07254660074999997)88:0.015065316179999955)79:0.007634400267000019)87:0.010734303510000043)83:0.010769127959999958,((Diplodactylus_ornatus:0.04803623322000006,Diplodactylus_polyophthalmus:0.07594340674)21:0.009404358353999998,(Diplodactylus_conspicillatus:0.1091008282,((Diplodactylus_mitchelli:0.06622302939000002,Diplodactylus_capensis:0.040825589230000014)99:0.03018255206999998,(Diplodactylus_savagei:0.09503935542999997,(Diplodactylus_klugei:0.08007349331000002,Diplodactylus_pulcher:0.06739572924000004)79:0.02143388396000001)74:0.012592792510000006)11:0.006819014635999987)82:0.009275473199999995)99:0.028917864329999987)100:0.06454457226999999)99:0.01815569978999998)72:0.007534892753000011)91:0.01230744540999995)100:0.06571947976000003)16:0.013420769809999955)92:0.009878036233999965)100:0.058521660900000105)100:0.19656451549999998,(((Aeluroscalabotes_felinus:0.4293058300000001,((Coleonyx_elegans:0.13884067720000004,Coleonyx_mitratus:0.10107573459999997)100:0.10258292869999996,(Coleonyx_variegatus:0.06476570798000003,Coleonyx_brevis:0.09633743473)100:0.09789136331000003)100:0.06822413310000008)79:0.015782666429999925,((Goniurosaurus_kuroiwae:0.2107930683,(Goniurosaurus_lichtenfelderi:0.11632093269999999,(Goniurosaurus_catbaensis:0.07756851252999997,(Goniurosaurus_araneus:0.03899807750999995,Goniurosaurus_luii:0.057434602820000014)90:0.028434167809999966)96:0.04744025460000001)100:0.07637925432000003)97:0.040516434259999956,((Eublepharis_turcmenicus:8.64926621800044E-4,Eublepharis_macularius:0.0037353792680000497)100:0.15603378569999993,(Holodactylus_africanus:0.23670232260000001,(Hemitheconyx_taylori:0.15805256749999996,Hemitheconyx_caudicinctus:0.24181232949999998)100:0.06684800070999997)100:0.08563390130999993)100:0.04960153678000001)100:0.06469685453000007)100:0.09947687047000009,((((((Quedenfeldtia_moerens:0.1038916352,Quedenfeldtia_trachyblepharus:0.039948837920000035)100:0.24754652449999992,(Aristelliger_lar:0.05156330859000002,(Aristelliger_georgeensis:0.053595370889999994,Aristelliger_praesignis:0.03975790061999995)91:0.019906936980000012)100:0.19792661249999988)100:0.07148944456000006,((Euleptes_europaea:0.23726769589999996,Saurodactylus_fasciatus:0.19087614609999992)75:0.011008861750000043,(Teratoscincus_microlepis:0.07995381384,(Teratoscincus_scincus:0.054316443359999966,(Teratoscincus_roborowskii:0.02615219463999996,Teratoscincus_przewalskii:0.02123842756000005)98:0.019875335050000054)97:0.022771079780000036)100:0.17027124319999998)78:0.014171165649999984)45:0.006230323869000021,(Pristurus_celerrimus:0.17223687499999996,(Pristurus_insignis:0.17727514109999998,((Pristurus_guichardi:0.07755260183000001,Pristurus_sokotranus:0.08882004984000003)100:0.09741888568000001,((Pristurus_abdelkuri:0.10403779329999996,(Pristurus_rupestris:0.08619325471999995,Pristurus_flavipunctatus:0.08399325994999995)100:0.04448800774999995)92:0.021097740870000048,(Pristurus_minimus:0.13538658160000006,(Pristurus_carteri:0.24635318630000003,(Pristurus_somalicus:0.11479853849999999,Pristurus_crucifer:0.08178457813999995)98:0.05486200979)85:0.02874720458000002)63:0.012427258849999956)100:0.06450203022)25:0.02003766907000004)76:0.027177352539999977)100:0.17310084140000004)60:0.010454396829999935,(Saurodactylus_mauritanicus:0.2515963295999999,(Coleodactylus_amazonicus:0.4754621776,(((Lepidoblepharis_festae:0.21985273969999997,Lepidoblepharis_xanthostigma:0.1866867618)100:0.07932336794999995,((Gonatodes_caudiscutatus:0.18489433460000004,Gonatodes_eladioi:0.12438548800000004)97:0.03879199579000003,((Gonatodes_daudini:0.11897330549999996,(Gonatodes_albogularis:0.15503890310000001,(Gonatodes_vittatus:0.04541469806999998,Gonatodes_petersi:0.06350047685000004)96:0.06444098679999999)100:0.10862806619999998)89:0.017830645919999943,((Gonatodes_infernalis:0.16293565850000002,(Gonatodes_hasemani:0.17028962130000003,(Gonatodes_annularis:0.14892774229999994,(Gonatodes_alexandermendesi:0.024075731960000013,Gonatodes_superciliaris:0.04431968903999994)100:0.06721034625)60:0.014451488049999961)70:0.013383008349999947)98:0.03409316629000003,((Gonatodes_purpurogularis:0.05426560980999995,(Gonatodes_falconensis:0.06357827552999995,Gonatodes_taniae:0.07586001986000002)95:0.03324823600000004)100:0.10083092370000002,((Gonatodes_seigliei:0.10002996210000004,(Gonatodes_ocellatus:0.03846156223999997,Gonatodes_ceciliae:0.04162502414000002)100:0.05950004624000005)99:0.0407295406,(Gonatodes_humeralis:0.18797946710000002,(Gonatodes_concinnatus:0.12713971879999997,Gonatodes_antillensis:0.10854729100000005)93:0.044827540799999954)100:0.05205515426999996)89:0.019036693140000005)97:0.030791165350000038)60:0.01503348386000003)49:0.012374187150000049)100:0.1276223687)99:0.03346600115000009,((Coleodactylus_septentrionalis:0.17660255589999996,(Coleodactylus_brachystoma:0.23518825710000002,(Coleodactylus_natalensis:0.1230273019,Coleodactylus_meridionalis:0.1369192226)100:0.08428301547000006)99:0.07131994326000002)100:0.12718157230000005,((Pseudogonatodes_manessi:0.2069023861,(Pseudogonatodes_guianensis:0.04930717090000003,Pseudogonatodes_lunulatus:0.14500559820000003)96:0.13321183920000002)100:0.17946199519999995,(((Sphaerodactylus_sputator:0.1398343287,Sphaerodactylus_fantasticus:0.09525898300000002)46:0.016208555109999967,((Sphaerodactylus_sabanus:0.05730358632999999,Sphaerodactylus_elegantulus:0.026117387799999947)87:0.027382717219999964,(Sphaerodactylus_parvus:0.18821478749999998,(Sphaerodactylus_microlepis:0.08105145269000003,(Sphaerodactylus_kirbyi:0.007402731677999985,Sphaerodactylus_vincenti:0.005570586154999946)100:0.10611737990000003)82:0.021973698130000052)0:0.003425406967)81:0.019535063099999972)98:0.04196206774,(Sphaerodactylus_schwartzi:0.13131965820000002,(((Sphaerodactylus_oliveri:0.040148454689999946,Sphaerodactylus_richardi:0.0073540686430000335)100:0.15137030380000005,(Sphaerodactylus_cricoderus:0.09932402960999998,Sphaerodactylus_ramsdeni:0.10911918119999997)84:0.03654188258000002)84:0.019702777130000015,((Sphaerodactylus_glaucus:0.16035795549999998,Sphaerodactylus_molei:0.18651405089999995)91:0.08052339026,(Sphaerodactylus_thompsoni:0.18848083859999998,((Sphaerodactylus_cinereus:0.058712378750000016,(Sphaerodactylus_torrei:0.1013606682,(Sphaerodactylus_nigropunctatus:0.009461055219999959,Sphaerodactylus_intermedius:0.03234694113000003)100:0.0719776782)100:0.10210336369999995)81:0.017262384439999945,(Sphaerodactylus_copei:0.19289217469999997,((Sphaerodactylus_elegans:0.08806232776,Sphaerodactylus_leucaster:0.1480553887)83:0.04708082788000001,(Sphaerodactylus_shrevei:0.1251911818,((Sphaerodactylus_darlingtoni:0.028466515870000042,Sphaerodactylus_cryphius:0.03996167832999997)99:0.05624587488999999,((Sphaerodactylus_altavelensis:0.15075770580000003,Sphaerodactylus_notatus:0.09142381564000002)33:0.00919988599999999,((Sphaerodactylus_argus:0.07892266935000003,Sphaerodactylus_roosevelti:0.09577821934999997)52:0.004679908358000029,(Sphaerodactylus_macrolepis:0.06596719100000004,(Sphaerodactylus_armstrongi:0.03828500241999999,(Sphaerodactylus_townsendi:0.033409753159999944,((Sphaerodactylus_semasiops:0.07734015907000003,Sphaerodactylus_goniorhynchus:0.09704317375000004)79:0.012049089549999947,(Sphaerodactylus_klauberi:0.044057920760000036,(Sphaerodactylus_gaigeae:0.03155509587000005,(Sphaerodactylus_nicholsi:3.128488163972598E-6,Sphaerodactylus_ocoae:0.003974514296000042)99:0.032056548330000045)31:0.014070730619999972)94:0.02131028883999997)0:0.002650564388000043)66:0.007929498484000042)83:0.012286111849999948)84:0.00710016793599999)93:0.018658547599999964)85:0.016511059419999974)0:0.002335708334999964)90:0.017126974299999986)85:0.017818436250000014)44:0.005721819952000051)93:0.03138905035999995)0:8.875960756999923E-4)69:0.01079777976999996)84:0.010671512060000055)83:0.014139204559999952)100:0.07025045904999994)87:0.01547056595000007)82:0.00422861435700006)79:0.007746645473999947)100:0.041090270749999935)83:0.008745098196)100:0.03993378587999996,((((Thecadactylus_rapicauda:0.15638086640000004,Thecadactylus_solimoensis:0.09969256713999997)100:0.13025342910000004,((Asaccus_platyrhynchus:0.29653020799999996,Haemodracon_riebeckii:0.27949869799999993)98:0.05422463601999994,(Ptyodactylus_ragazzii:0.18480341990000004,(Ptyodactylus_oudrii:0.24243703490000001,(Ptyodactylus_guttatus:0.019791031649999957,Ptyodactylus_hasselquistii:0.04279581424000001)100:0.1710921488)6:0.030565661280000045)100:0.15413527299999996)65:0.014116355500000122)30:0.006908183024999959,((Homonota_gaudichaudii:0.20424555659999988,((Homonota_fasciata:0.12757825769999998,((Homonota_andicola:0.09821594456000005,Homonota_darwinii:0.07294211766000003)92:0.03603559484999996,(Homonota_borellii:0.10682938490000005,Homonota_underwoodi:0.16933456349999998)49:0.048281812849999994)85:0.031077282289999952)100:0.1397697995,(Phyllodactylus_wirshingi:0.16808340190000004,(Phyllodactylus_reissii:0.15635590619999995,(Phyllodactylus_tuberculosus:0.14580778240000003,((Phyllodactylus_bordai:0.06675471484999995,Phyllodactylus_lanei:0.09588626415000001)86:0.09438840098000001,((Phyllodactylus_xanti:0.08176750788999998,(Phyllodactylus_unctus:0.07634522028000001,(Phyllodactylus_nocticolus:0.021807995800000035,Phyllodactylus_bugastrolepis:0.013950118629999952)100:0.06318617379000002)97:0.024863813550000002)97:0.019255615790000014,(Phyllodactylus_paucituberculatus:0.1357948632,(Phyllodactylus_delcampoi:0.06490952361000002,(Phyllodactylus_duellmani:0.10626158809999997,(Phyllodactylus_homolepidurus:0.008908717278000022,Phyllodactylus_davisi:0.02150734017)57:0.08095206128999999)96:0.03490959712999997)75:0.008918789987999998)67:0.022081247499999956)100:0.03643869015000001)99:0.03025055368999996)100:0.04681294617999998)65:0.009131506282999968)100:0.08714391771999996)100:0.045648398059999984)93:0.01970509109000007,((Phyllopezus_periosus:0.10979532430000005,(Phyllopezus_pollicaris:0.14888340319999993,(Phyllopezus_maranjonensis:0.13553254010000004,Bogertia_lutzae:0.12734208570000005)92:0.03463798232000004)90:0.036980208749999965)100:0.09201079374999999,(Tarentola_americana:0.11057620980000005,(((Tarentola_deserti:0.04814185278000005,Tarentola_boehmei:0.04844139455999996)41:0.01883000008000002,((Tarentola_mindiae:0.04745973225,Tarentola_neglecta:0.037680228709999986)100:0.05458690566000002,(Tarentola_angustimentalis:0.048111355460000005,Tarentola_mauritanica:0.04664365381000002)99:0.038083603769999974)87:0.012053450859999981)100:0.035592540350000035,(Tarentola_boettgeri:0.07646407087999996,((Tarentola_annularis:0.06885241505000006,Tarentola_ephippiata:0.09104879408)100:0.034933618619999995,(Tarentola_gomerensis:0.06472665276,(Tarentola_delalandii:0.041133617610000006,(Geckonia_chazaliae:0.10049007760000006,(Tarentola_darwini:0.018545647509999985,(Tarentola_rudis:0.021207240930000038,(Tarentola_gigas:0.013792372419999976,Tarentola_caboverdianus:0.02349330000000005)73:0.007479740995000039)99:0.030162815630000006)100:0.03317440148999995)35:0.007379872440000046)62:0.007957818068)91:0.013672187810000014)76:0.019235932710000014)93:0.018896244220000025)99:0.028906821520000014)100:0.16703593100000003)73:0.01919136974000002)92:0.010643062310000007)100:0.033615109609999916,((((((Lepidodactylus_novaeguineae:0.2020390153,(Pseudogekko_compressicorpus:0.10582255549999997,Pseudogekko_smaragdinus:0.07895405394999999)100:0.09099017768000006)39:0.014259627529999985,((Luperosaurus_joloensis:0.13859574149999998,(Lepidodactylus_moestus:0.008888363329999982,Lepidodactylus_lugubris:0.003936557282000042)100:0.17222618560000003)91:0.03764384142999999,(Lepidodactylus_orientalis:0.1686633179,(Luperosaurus_cumingii:0.05420493596999998,Luperosaurus_macgregori:0.06844884177999999)100:0.17312804319999997)6:0.014144312789999947)79:0.012764750799999947)100:0.06085704296000005,((Gekko_gecko:0.06868993612999996,Gekko_smithii:0.056196994919999965)100:0.1483943014000001,((Gekko_chinensis:0.13022503289999998,(Gekko_japonicus:0.12201314370000005,(Gekko_hokouensis:0.10858191890000002,(Gekko_swinhonis:0.11408802039999999,Gekko_auriverrucosus:0.10593932910000003)54:0.027429743080000013)98:0.03319169455000004)95:0.02575525736999995)100:0.05425574530999999,((Gekko_athymus:0.123604029,((Gekko_mindorensis:0.058657960559999944,Gekko_monarchus:0.039426303279999964)100:0.043275289879999956,(Gekko_romblon:0.06974254433000004,(Gekko_porosus:0.055747693749999994,Gekko_crombota:0.059317939419999965)100:0.052781908759999996)80:0.019046232859999956)99:0.03823020168000002)100:0.0753192774,((Ptychozoon_rhacophorus:0.23056791710000002,(Ptychozoon_lionotum:0.16646241630000003,Ptychozoon_kuhli:0.14893701290000005)95:0.036527820440000025)89:0.021537313239999967,((Gekko_vittatus:0.12551512259999997,Luperosaurus_iskandari:0.12482820009999995)97:0.04849234860999996,(Gekko_petricolus:0.1990043198,(Gekko_grossmanni:0.20913608559999997,Gekko_badenii:0.10365923350000006)48:0.026683919200000017)96:0.028219040960000052)94:0.016909849889999995)100:0.03713705654999999)19:0.010203320140000027)31:0.016548024370000025)100:0.041189048979999976)100:0.04451326158999991,((((Heteronotia_planiceps:0.06714845830000005,(Heteronotia_spelea:0.07424579282999999,Heteronotia_binoei:0.04908460963000005)8:0.014853041550000001)100:0.09845167933999999,(Dixonius_melanostictus:0.03790614946000004,(Dixonius_siamensis:9.420894495999477E-4,Dixonius_vietnamensis:0.0020174893640000358)100:0.06433948875000006)100:0.14047771210000004)100:0.0861684343400001,(Nactus_acutus:0.11681503370000001,(Nactus_eboracensis:0.10290609579999999,(Nactus_vankampeni:0.10283350540000002,((Nactus_pelagicus:0.017163893220000004,Nactus_multicarinatus:0.022861661690000035)100:0.07879456006999996,(Nactus_cheverti:0.07137058735000001,Nactus_galgajuga:0.04779062017000002)100:0.04488637407999996)98:0.0235323328)37:0.008970174100000006)83:0.01032524471999996)100:0.20055213380000003)100:0.05535877840999992,((Hemiphyllodactylus_typus:0.16509252129999996,(Hemiphyllodactylus_aurantiacus:0.20132696360000002,Hemiphyllodactylus_yunnanensis:0.1549427309)85:0.0375507249)100:0.11256969579999998,((Gehyra_mutilata:0.05131477007999996,Gehyra_fehlmanni:0.03316902399999999)100:0.16857674879999995,((Gehyra_lacerata:0.22316029969999995,(Gehyra_brevipalmata:0.09756321780999999,((Gehyra_oceanica:0.08333265632999998,Gehyra_marginata:0.07348057423999999)91:0.02357044548999998,(Gehyra_barea:0.024706404609999955,Gehyra_baliola:0.038315582449999996)100:0.06784301870999998)59:0.013714046220000053)84:0.01951713177000003)97:0.04927723562999997,(Gehyra_membranacruralis:0.17976595979999999,((Gehyra_xenopus:0.14016165579999995,(Gehyra_nana:0.10703236439999997,((Gehyra_variegata:0.011461946319999972,Gehyra_purpurascens:0.0012858572949999703)100:0.09054320181999997,(Gehyra_punctata:0.09724965054000001,(Gehyra_pilbara:0.09984805142999997,(Gehyra_minuta:0.05011911461999996,Gehyra_montium:0.04662085879)5:0.01261477186000004)92:0.025683081669999996)98:0.034615262800000046)31:0.014293134089999993)98:0.040845261710000025)98:0.031314842819999966,((Gehyra_catenata:0.07213383303999998,Gehyra_dubia:0.05963174328999998)100:0.04228130272999997,(Gehyra_pamela:0.10435039300000004,(Gehyra_borroloola:0.05594104895999996,(Gehyra_robusta:0.04700857336999997,(Gehyra_koira:0.060289266640000005,(Gehyra_australis:0.03152154952999997,Gehyra_occidentalis:0.025569605549999985)100:0.037289649290000004)12:0.0030051194329999698)18:0.0040786656040000535)70:0.00912560453400002)97:0.028064868329999992)100:0.060215920570000026)6:0.010882359969999977)55:0.018251669309999996)96:0.023392822140000047)100:0.05576419852000003)100:0.05307657682)49:0.012115316479999971)64:0.010420404980000075,(Alsophylax_pipiens:0.23695212129999998,((Tropiocolotes_helenae:0.2817794685999999,(Cnemaspis_kendallii:0.17074351659999998,Cnemaspis_limi:0.14756031169999995)100:0.23366760419999988)65:0.010560324120000075,((((Cyrtopodion_russowii:0.16118433109999997,Cyrtopodion_spinicaudum:0.09362678999999996)100:0.10470768360000005,(Stenodactylus_khobarensis:0.3077769602,(Tropiocolotes_tripolitanus:0.19577108069999993,(Stenodactylus_arabicus:0.17608112779999996,(Stenodactylus_petrii:0.1235918976,((Stenodactylus_sthenodactylus:0.12423606809999999,Stenodactylus_yemenensis:0.1241848485)85:0.017970204369999965,(Stenodactylus_doriae:0.062252012810000035,Stenodactylus_leptocosymbotus:0.06303160662999996)100:0.1187807649)25:0.013134620520000029)96:0.038344838390000024)100:0.06808875933000003)92:0.05401901089000005)96:0.057476256820000016)98:0.03277739934000001,((Cyrtopodion_kotschyi:0.18008566989999997,(Cyrtopodion_sagittiferum:0.15810469319999998,(Carinatogecko_heteropholis:0.05937257396999995,Cyrtopodion_heterocercum:0.2124198868)99:0.12375539069999997)69:0.01986994946999998)99:0.09460503384999996,((Bunopus_tuberculatus:0.1201022786,(Bunopus_crassicauda:0.10220921920000003,Crossobamon_orientalis:0.07658713283999996)86:0.023667817039999983)100:0.06750350106000003,(Agamura_persica:0.13308810530000004,((Cyrtopodion_scabrum:0.1036617689,Cyrtopodion_sistanensis:0.09996109987000001)99:0.06431997105999998,((Cyrtopodion_gastrophole:0.06512771141999996,Cyrtopodion_agamuroides:0.06860403289999994)99:0.06266388059999994,(Cyrtopodion_caspium:0.06654451226000002,Cyrtopodion_longipes:0.07544898431000002)100:0.08711777814999999)47:0.013700611710000032)79:0.018180924319999958)23:0.013426251119999955)95:0.05339164622000003)75:0.02813071681000001)100:0.06286874918999996,((Cyrtodactylus_oldhami:0.19702166099999996,(Cyrtodactylus_ayeyarwadyensis:0.16554889940000006,((Cyrtodactylus_jarujini:0.08347064428999995,Cyrtodactylus_angularis:0.10354670980000003)100:0.04348594419999996,((Geckoella_triedrus:0.1339390411,(Cyrtodactylus_marmoratus:0.1648726451,((Cyrtodactylus_consobrinus:0.09976042906000004,Cyrtodactylus_irregularis:0.15911510400000006)92:0.021901515579999975,(Cyrtodactylus_annulatus:0.07990126736000003,(Cyrtodactylus_agusanensis:0.06928888211999995,Cyrtodactylus_philippinicus:0.07507682511000002)98:0.02846765698999998)97:0.02516059516000002)52:0.014535155190000038)100:0.05630158861000001)88:0.010769888390000038,(Cyrtodactylus_intermedius:0.16500501840000004,(Cyrtodactylus_pulchellus:0.16238878639999998,(((Cyrtodactylus_tuberculatus:0.06375505656000002,Cyrtodactylus_novaeguineae:0.08622203032999998)96:0.019701071429999994,(Cyrtodactylus_loriae:0.11174333790000002,Cyrtodactylus_sermowaiensis:0.09845620251999998)79:0.01832278911999996)77:0.007467997232999957,((Cyrtodactylus_robustus:0.050044821049999966,Cyrtodactylus_klugei:0.04712099487999999)98:0.02415292412000003,(Cyrtodactylus_tripartitus:0.05964287216999997,(Cyrtodactylus_louisiadensis:0.04360564474999995,Cyrtodactylus_epiroticus:0.02514858749000004)99:0.031189908670000044)98:0.02400831568999995)98:0.02679680861)0:0.010611371560000027)0:0.014306829330000048)94:0.02187575121999996)92:0.016252592970000035)99:0.036788554449999955)0:0.0050558763260000195)87:0.06898690977,((Hemidactylus_bowringii:0.116643681,(Hemidactylus_garnotii:0.1033378077,(Hemidactylus_platyurus:0.15837990029999993,Hemidactylus_karenorum:0.10146909879999999)42:0.016318246920000057)100:0.050644562629999945)100:0.117510636,((Hemidactylus_fasciatus:0.24539574380000007,(((Hemidactylus_giganteus:0.07014269125000006,Hemidactylus_aaronbaueri:0.07890236381000004)100:0.10149741189999995,(Hemidactylus_depressus:0.13138967579999994,(Hemidactylus_triedrus:0.0963436768,(Hemidactylus_maculatus:0.10611305739999999,Hemidactylus_prashadi:0.09429889553000004)76:0.016283616109999954)88:0.017928384389999996)89:0.02166889718999998)93:0.026709463939999956,((Hemidactylus_flaviviridis:0.07927261080000003,Hemidactylus_leschenaultii:0.11078092019999997)100:0.1494622579,(Hemidactylus_frenatus:0.13155519579999997,(Hemidactylus_brookii:0.09233008775999996,(Hemidactylus_sataraensis:0.07218174986000003,(Teratolepis_fasciata:0.09095206406,(Hemidactylus_albofasciatus:0.08425920443000001,(Hemidactylus_gracilis:0.11848010350000004,Hemidactylus_reticulatus:0.11536635480000001)97:0.04825650570999995)43:0.007595586947999999)56:0.027197464490000045)99:0.06402045299000003)100:0.05643370302999995)100:0.04072562601999996)37:0.006279594096999963)93:0.01765197876000002)81:0.01887870590999996,(((Hemidactylus_haitianus:0.05587954903000003,Hemidactylus_angulatus:0.04926145814000005)100:0.14373525209999993,((Hemidactylus_mercatorius:0.009757899709999962,Hemidactylus_mabouia:0.010715954260000049)100:0.16604581379999994,((Hemidactylus_platycephalus:0.12415003040000006,Hemidactylus_longicephalus:0.11937445749999998)11:0.017744814009999943,((Hemidactylus_brasilianus:0.15771526619999998,Hemidactylus_greefii:0.07963620665000004)97:0.03082771522000005,(Hemidactylus_bouvieri:0.120110567,(Hemidactylus_agrius:0.09512358905999996,Hemidactylus_palaichthus:0.07424776590000004)97:0.04600025309)95:0.023074476050000015)96:0.022044310489999996)100:0.04869053516999999)100:0.06173409889000003)57:0.017087957250000008,((Hemidactylus_modestus:0.15719229099999998,(Hemidactylus_foudaii:0.16578898600000003,Hemidactylus_citernii:0.11623439359999999)98:0.10050418679999995)96:0.05753652354000005,((Hemidactylus_pumilio:0.12397592160000004,(Hemidactylus_granti:0.06159044357999999,Hemidactylus_dracaenacolus:0.03295677308)100:0.1533719162)31:0.018187252639999985,(Hemidactylus_persicus:0.1567009935,((Hemidactylus_robustus:0.11152038210000004,Hemidactylus_yerburyi:0.08054150266000004)82:0.026079519699999998,((Hemidactylus_turcicus:0.04316038063000005,(Hemidactylus_mindiae:0.03415434450999999,Hemidactylus_lemurinus:0.08631241205999995)34:0.007020445507999962)99:0.03780332067000003,(Hemidactylus_macropholis:0.09437702415000004,(Hemidactylus_oxyrhinus:0.08629910778999994,(Hemidactylus_homoeolepis:0.00811269057999997,Hemidactylus_forbesii:0.00354975899800003)98:0.04106121002999996)97:0.040389380679999975)66:0.013688282189999956)96:0.016262653650000014)91:0.015409839319999952)91:0.028178989479999972)97:0.04920015368999997)98:0.046604692579999996)99:0.03293971052)31:0.008786540914999974)100:0.09151652606000005)97:0.018425593609999957)100:0.03276141348000006)6:0.005528597397999935)6:0.004880578914000067)99:0.010375792750000001,(Perochirus_ateles:0.3148753779,(((Urocotyledon_inexpectata:0.2843414583,(Ebenavia_inunguis:0.24263497169999992,((Paroedura_masobe:0.19863251130000004,(Paroedura_gracilis:0.12294283220000002,(Paroedura_homalorhina:0.07841065838000005,(Paroedura_karstophila:0.15829715750000006,Paroedura_oviceps:0.09266190460000001)73:0.012860929070000027)99:0.02711879037999998)100:0.06577577377999999)83:0.02690481828000002,((Paroedura_lohatsara:0.10224700050000002,(Paroedura_sanctijohannis:0.08339983941999995,Paroedura_stumpffi:0.08071912877999998)85:0.012959705280000011)100:0.07925384274000002,((Paroedura_androyensis:0.19273107850000004,Paroedura_picta:0.21062275910000006)100:0.06018467084000001,(Paroedura_vazimba:0.2529567789,(Paroedura_bastardi:0.1487722857,Paroedura_tanjaka:0.12306590029999998)99:0.05714119170999998)61:0.024729688289999996)92:0.022315440710000023)99:0.032981015219999965)100:0.18696660109999996)98:0.02576835213000006)93:0.015291638060000001,((Ailuronyx_tachyscopaeus:0.04383710188000001,(Ailuronyx_trachygaster:3.128488163972598E-6,Ailuronyx_seychellensis:0.01699686156000002)100:0.059589962240000016)100:0.18112386889999998,((Calodactylodes_aureus:0.07154093695999997,Calodactylodes_illingworthorum:0.08052567209999995)100:0.3036862011,((Narudasia_festiva:0.29568407110000006,Ptenopus_carpi:0.4685374682000001)98:0.03645288180999995,((Cnemaspis_uzungwae:0.14257525110000002,(Cnemaspis_africana:0.14286850799999995,Cnemaspis_dickersoni:0.16952034500000002)2:0.03997783933999999)100:0.23121764069999995,((Uroplatus_malahelo:0.2183186479,Uroplatus_guentheri:0.20722650099999995)87:0.049207307450000015,(Uroplatus_malama:0.14457329289999998,((Uroplatus_phantasticus:0.21511390099999994,Uroplatus_ebenaui:0.2794424767)100:0.07257924871999999,((Uroplatus_pietschmanni:0.17598727790000002,Uroplatus_alluaudi:0.12418256770000002)100:0.05663535252999996,(Uroplatus_lineatus:0.2867455203,((Uroplatus_fimbriatus:0.04555795213000002,Uroplatus_giganteus:0.05502830718999996)100:0.07550847902000002,(Uroplatus_henkeli:0.14824622720000002,Uroplatus_sikorae:0.10142243259999995)100:0.047256952420000053)100:0.07184742692000001)77:0.018620715009999955)100:0.04132736004000004)50:0.010743761429999998)85:0.019578762770000036)100:0.16332886969999993)92:0.018827388469999984)53:0.00725688749800002)65:0.008994501395999999)19:0.007166073308000009)41:0.012847516050000007,(((Paragehyra_gabriellae:0.18297075409999997,((Matoatoa_brevipes:0.18594803090000012,(Afroedura_pondolia:0.20339740400000006,Afrogecko_porphyreus:0.15116421820000003)100:0.10809890060000005)52:0.019206144019999982,(Christinus_marmoratus:0.1113937813,(Cryptactites_peringueyi:0.12800199010000002,Afrogecko_swartbergensis:0.11798315770000001)100:0.11298236270000006)97:0.024577484420000073)100:0.05016544701999992)56:0.006407105704000049,((Afroedura_karroica:0.20881893510000005,((Geckolepis_maculata:0.10575044479999995,Geckolepis_typica:0.10620920710000004)100:0.13502062449999996,((Blaesodactylus_boivini:0.1365976216,(Blaesodactylus_sakalava:0.07396978905999996,Blaesodactylus_antongilensis:0.04794196472000001)100:0.04798577907000001)99:0.04104159757000003,(Homopholis_fasciata:0.16448488380000004,(Homopholis_mulleri:0.057219704860000054,Homopholis_walbergii:0.07959072781999998)100:0.07741919559999999)99:0.03982643976)100:0.02972668749999996)93:0.01881841166000009)79:0.0087125305889999,(Goggia_lineata:0.23647493590000002,(((Rhoptropus_bradfieldi:0.07791250810000006,Rhoptropus_afer:0.12689122460000002)43:0.01788182305999997,(Rhoptropus_boultoni:0.06152552831000002,(Rhoptropus_barnardi:0.04874746248000006,Rhoptropus_biporosus:0.09117921800999995)98:0.061953572099999965)98:0.05822923686000003)100:0.20980254109999996,((Elasmodactylus_tuberculosus:0.24353406070000005,Elasmodactylus_tetensis:0.18568850800000003)86:0.021310109800000032,((Chondrodactylus_angulifer:0.23694352510000005,((Chondrodactylus_bibronii:0.00882645886900002,Chondrodactylus_fitzsimonsi:0.04044136861000003)86:0.03390024618999998,(Chondrodactylus_turneri:3.128488163972598E-6,Pachydactylus_laevigatus:0.06691417066999994)100:0.09217402249999995)100:0.13687986210000003)100:0.05601299455999997,(Pachydactylus_robertsi:0.22321840670000004,((Colopus_kochii:0.25153977920000004,Colopus_wahlbergii:0.22256170360000005)93:0.029635789209999985,(((Pachydactylus_haackei:0.20550421600000002,(Pachydactylus_namaquensis:0.1430029986,Pachydactylus_kladaroderma:0.09454884399999997)100:0.053795751160000016)98:0.024295699800000015,(((Pachydactylus_caraculicus:0.2048865245,Pachydactylus_bicolor:0.1295198527)91:0.026825186870000017,(Pachydactylus_sansteynae:0.12898928929999998,(Pachydactylus_punctatus:0.07367594794999999,Pachydactylus_scherzi:0.05047767831000005)96:0.049029367249999956)86:0.02719099129000002)63:0.013699183299999973,((Pachydactylus_parascutatus:0.07344329282000006,Pachydactylus_scutatus:0.08434624736999996)100:0.034192716479999996,(Pachydactylus_reconditus:0.20780344090000002,(Pachydactylus_oreophilus:0.1174179286,Pachydactylus_gaiasensis:0.1115750553)90:0.0248823051)95:0.04366459324000005)74:0.01315125685999996)100:0.04471557963999995)68:0.015942636040000013,((Pachydactylus_rugosus:0.1355197482,((Pachydactylus_barnardi:0.09363278075000003,Pachydactylus_formosus:0.07199447486999999)99:0.03741606142999998,(Pachydactylus_labialis:0.174827481,(Pachydactylus_geitje:0.11388705570000002,(Pachydactylus_oculatus:0.10186353250000002,Pachydactylus_maculatus:0.13076439900000003)93:0.022457924200000035)52:0.013460067799999975)6:0.007325840930999972)84:0.01878405693999996)100:0.047419788679999963,((Pachydactylus_mariquensis:0.19795233560000003,((Pachydactylus_austeni:0.12762726469999996,(Pachydactylus_vanzyli:0.18049203000000003,Pachydactylus_rangei:0.16439318979999995)100:0.05844394155999999)99:0.04041581293999996,(Pachydactylus_montanus:0.09058456596999998,((Pachydactylus_oshaughnessyi:0.14897401990000003,Pachydactylus_tigrinus:0.12533142109999995)100:0.07729299798,(Pachydactylus_capensis:0.08049363231999995,(Pachydactylus_affinis:0.060484077629999966,Pachydactylus_vansoni:0.05843396263)100:0.06955473201999995)100:0.1050800502)72:0.029431759339999974)0:0.0028529079850000416)35:0.009282838832999962)41:0.009303993836000002,(Pachydactylus_purcelli:0.07601744301000002,((Pachydactylus_waterbergensis:0.06968508925000005,(Pachydactylus_fasciatus:0.06966758907000004,Pachydactylus_tsodiloensis:0.08008674073)22:0.011534824579999992)97:0.07471693720999995,((Pachydactylus_weberi:0.12053736999999998,(Pachydactylus_mclachlani:0.09807898564000006,Pachydactylus_monicae:0.09396367640000003)69:0.017111482420000046)36:0.017180419380000034,(Pachydactylus_carinatus:0.05474934463000003,(Pachydactylus_serval:0.05511997721999995,Pachydactylus_griffini:0.08188579222000003)68:0.008312159895000004)98:0.04890875930000005)35:0.007111862604999963)85:0.00876176509500004)100:0.03904776124999998)74:0.009476885086999953)61:0.0073756136699999475)85:0.01591592020999999)70:0.01368928957000004)89:0.029556296400000015)100:0.03749276323999995)96:0.020808981309999974)100:0.03460250853000013)99:0.025480294599999898)98:0.01985926348000011)52:0.01306509133999989,((Cnemaspis_podihuna:0.15158426989999996,(Cnemaspis_tropidogaster:3.128488163972598E-6,Cnemaspis_kandiana:0.012080722790000054)99:0.15869110899999994)100:0.20683430010000003,((Phelsuma_ocellata:0.2684311075,((Lygodactylus_expectatus:0.13032269419999998,(Lygodactylus_rarus:0.29959533929999993,(Lygodactylus_madagascariensis:0.1969536571,(Lygodactylus_guibei:0.07218052948999998,Lygodactylus_miops:0.04857084045000004)92:0.04342241766999999)98:0.08812696188000002)71:0.06468284069999997)0:0.015192428790000045,((Lygodactylus_tolampyae:0.2174902098,((Lygodactylus_verticillatus:3.128488163972598E-6,Lygodactylus_heterurus:0.006901176209999971)100:0.09125976003000003,(Lygodactylus_blancae:0.20271233300000002,(Lygodactylus_pauliani:0.06461598138000002,Lygodactylus_arnoulti:0.07971626661999998)85:0.040789660780000014)91:0.04321586004)81:0.02083896034999999)100:0.07318721644000004,((Lygodactylus_gravis:0.20079061070000004,((Lygodactylus_lawrencei:0.19082275999999998,(Lygodactylus_stevensoni:0.12692159130000003,(Lygodactylus_bradfieldi:0.10748930160000003,Lygodactylus_capensis:0.11101104299999998)84:0.019472146360000053)93:0.03932079559000001)89:0.031558488770000004,(Lygodactylus_montanus:0.12000505399999994,(Lygodactylus_tuberosus:0.21110366980000006,(Lygodactylus_pictus:0.13151539889999997,Lygodactylus_mirabilis:0.08175025445999995)98:0.08835725829999996)73:0.03153654125000005)82:0.02622920592)24:0.008309941021000022)81:0.012490094310000033,(Lygodactylus_klugei:0.11546541040000002,((Lygodactylus_thomensis:0.1497491647,Lygodactylus_conraui:0.13978621079999998)22:0.016881179800000035,(Lygodactylus_angularis:0.21755662740000004,(Lygodactylus_gutturalis:0.16760830319999998,(Lygodactylus_chobiensis:0.16608287119999998,(Lygodactylus_williamsi:0.19473076089999997,((Lygodactylus_keniensis:0.07575721922,Lygodactylus_kimhowelli:0.1177730991)93:0.03278294405000004,(Lygodactylus_luteopicturatus:3.128488163972598E-6,Lygodactylus_picturatus:3.128488163972598E-6)100:0.05516960387000003)97:0.02899368924000001)68:0.012685523459999959)94:0.04884636575000001)94:0.03264697364000002)67:0.009532451744999948)78:0.018981542320000044)97:0.05549008420000001)68:0.012377592220000011)99:0.033746278029999965)100:0.06792697970999995)45:0.018105435200000075,(((Phelsuma_vanheygeni:0.16861071279999995,(Phelsuma_sundbergi:0.04552223650999998,Phelsuma_astriata:0.04596424169000002)100:0.04941821396000001)92:0.016938579009999954,(Phelsuma_guttata:0.1658961738,(Phelsuma_madagascariensis:0.10345020419999995,(Phelsuma_abbotti:0.07432729246000003,(Phelsuma_seippi:0.09752191179000003,Phelsuma_parkeri:0.06689418350999998)87:0.020089858309999986)100:0.04078118132999997)100:0.03361728338000003)8:0.010056431510000019)100:0.025284506159999998,((Phelsuma_pronki:0.013716319909999997,Phelsuma_barbouri:0.016204925200000053)100:0.12130469769999996,(((Phelsuma_mutabilis:0.10467370539999998,Phelsuma_breviceps:0.13045844009999996)96:0.03352968637999998,((Phelsuma_standingi:0.10263162839999995,Phelsuma_andamanense:0.17198849270000005)92:0.017601046350000038,((Phelsuma_gigas:0.04511547513000003,Phelsuma_edwardnewtoni:0.05651735116000001)82:0.006418638505999996,(Phelsuma_guentheri:0.056762891400000015,((Phelsuma_cepediana:0.05431819054999998,Phelsuma_borbonica:0.05780879150999996)99:0.01826135323,(Phelsuma_guimbeaui:0.05466016369000004,(Phelsuma_inexpectata:0.01584220050999996,Phelsuma_ornata:0.012433072660000044)100:0.027310744410000032)100:0.027916184389999987)100:0.03440031953)95:0.01395327832000004)99:0.01844390160999998)94:0.01108520808000002)85:0.011570739020000054,(((Phelsuma_modesta:0.12693498790000002,Phelsuma_nigristriata:0.08650379536999997)55:0.015304500299999968,((Phelsuma_ravenala:0.039506780990000046,Phelsuma_dubia:0.043152417269999965)100:0.06958391766999994,(Phelsuma_flavigularis:0.06942568282999995,(Phelsuma_hielscheri:0.03663350861000003,(Phelsuma_malamakibo:0.03359399524999995,Phelsuma_berghofi:0.06959391169999996)18:0.00902478793299999)99:0.03615038872999998)94:0.015412872149999979)98:0.02529844447999996)100:0.02897782656000003,(Phelsuma_serraticauda:0.13138603169999996,((Phelsuma_robertmertensi:0.07566251094999998,Phelsuma_laticauda:0.09002231842999997)95:0.019919491919999976,(Phelsuma_klemmeri:0.06046719723000005,((Phelsuma_quadriocellata:0.049652893710000034,Phelsuma_antanosy:0.06467807426000005)96:0.015577000239999972,(Phelsuma_pusilla:0.03134844068999998,(Phelsuma_comorensis:0.03128648630999997,(Phelsuma_kely:0.048292854539999985,Phelsuma_lineata:0.02451301846999998)94:0.009837793541000006)57:0.010160244940000007)100:0.03519173567)99:0.01570288226000005)87:0.006057056606999955)99:0.02246396585999999)95:0.011601767509999972)100:0.026822864550000047)39:0.005421406364000014)6:0.007004200794999971)100:0.1561981775000001)100:0.04537001108999994)90:0.011941557739999942)95:0.011530934110000057)89:0.012162215980000002)69:0.003679377370999992)100:0.022128675399999964)100:0.039055934939999926)100:0.05834141260000014)39:0.011672934469999952)100:0.20243946609999997,((((Cricosaura_typica:0.38188972369999985,(((Xantusia_henshawi:0.04539240051000004,Xantusia_gracilis:0.03795557730999999)100:0.031425920340000024,((Xantusia_sanchezi:0.03535910434,Xantusia_bolsonae:0.03828466816999998)100:0.025211683600000034,(Xantusia_riversiana:0.038723446230000014,((Xantusia_wigginsi:0.028572568019999967,Xantusia_bezyi:0.021630366360000042)66:0.004412449809000019,(Xantusia_vigilis:0.019406904430000038,Xantusia_arizonae:0.02828951222999998)97:0.008814847270000037)100:0.027340280110000004)92:0.011779324389999957)84:0.008058378505999997)100:0.11113303330000002,(Lepidophyma_mayae:0.12736049530000004,((Lepidophyma_tuxtlae:0.05596467980999997,(Lepidophyma_lipetzi:0.03048774763999995,(Lepidophyma_reticulatum:0.024709797730000038,Lepidophyma_flavimaculatum:0.016514856559999957)100:0.015608886119999998)100:0.022927356519999997)100:0.02269897041000002,(Lepidophyma_pajapanensis:0.10303583510000003,((Lepidophyma_occulor:0.08699599080999998,(Lepidophyma_sylvaticum:0.03209921125000004,Lepidophyma_micropholis:0.030431118710000038)100:0.040422638160000024)94:0.019816256869999993,(Lepidophyma_gaigeae:0.10292401009999996,((Lepidophyma_smithii:0.05453613639999999,Lepidophyma_lineri:0.044225177059999954)32:0.009609273283999964,(Lepidophyma_cuicateca:0.052714355660000045,(Lepidophyma_lowei:0.04617088795000002,(Lepidophyma_dontomasi:0.030168586249999962,Lepidophyma_radula:0.02411924163000001)100:0.030456566459999945)100:0.03528661215999995)94:0.013903234289999955)95:0.01351463766000005)27:0.007733535355999965)95:0.012519293600000037)87:0.012060378839999997)24:0.01806588990000002)100:0.10768910109999996)100:0.1127491451999999)100:0.1398721597000001,(((Gerrhosaurus_major:0.16298245340000006,((Cordylosaurus_subtessellatus:0.23361449300000003,(Tetradactylus_seps:0.10675346259999996,(Tetradactylus_tetradactylus:0.13041656719999994,Tetradactylus_africanus:0.10271874800000003)69:0.029307218380000055)98:0.060000999080000006)95:0.037155958129999944,(Gerrhosaurus_validus:0.1829314553000001,((Gerrhosaurus_typicus:0.10676759280000003,Gerrhosaurus_skoogi:0.09507856471000009)49:0.02629269172999993,(Gerrhosaurus_nigrolineatus:0.023399265979999972,(Gerrhosaurus_flavigularis:0.035275325690000026,Gerrhosaurus_multilineatus:0.11698834540000003)76:0.020340188809999993)100:0.14182203189999998)91:0.02644818849000008)79:0.015740147729999876)37:0.011612353380000107)100:0.03024870064999996,((Tracheloptychus_petersi:0.06625246218000003,Tracheloptychus_madagascariensis:0.04460478510999999)100:0.0513723921,((Zonosaurus_madagascariensis:0.007159641469999922,Zonosaurus_haraldmeieri:0.024770509110000005)100:0.06372454233000002,(((Zonosaurus_karsteni:0.04017766919999999,(Zonosaurus_laticaudatus:0.020236116440000007,Zonosaurus_anelanelany:0.03767834060999997)100:0.04247585487000005)100:0.030334078729999936,(Zonosaurus_ornatus:0.05364862177999996,(Zonosaurus_quadrilineatus:0.019102852179999963,Zonosaurus_trilineatus:0.008964987764999988)100:0.05175528561999998)39:0.009963549108999992)43:0.007808766611000051,(Zonosaurus_boettgeri:0.06929479330999999,(Zonosaurus_tsingy:0.07070683269,(Zonosaurus_brygooi:0.059872453889999955,((Zonosaurus_rufipes:0.022595815169999978,Zonosaurus_aeneus:0.03861236532000001)87:0.020694917160000048,(Zonosaurus_bemaraha:0.04527625016000003,Zonosaurus_subunicolor:0.05640683334999996)73:0.014500258310000014)89:0.013491452359999934)82:0.011649165869999978)66:0.014456266569999987)19:0.00841855841700001)96:0.014070000859999987)91:0.013891518300000016)100:0.05946541635000002)100:0.08729200791000002,((Platysaurus_pungweensis:0.08379231450000002,(Platysaurus_mitchelli:0.11842935349999995,((Platysaurus_capensis:0.015210283519999979,Platysaurus_broadleyi:0.03191863868)100:0.09307963465000002,(Platysaurus_intermedius:0.11954846320000001,(Platysaurus_monotropis:0.10703410209999997,Platysaurus_minor:0.07456025975999991)30:0.01547201583000013)30:0.022172766089999962)91:0.019079397609999993)0:0.007259212336999998)92:0.06322300766,((Cordylus_cataphractus:0.09927134645999991,(Cordylus_polyzonus:0.04745880445999995,Cordylus_jordani:0.06376943376)100:0.05924365866999992)0:0.009966588682000066,(((Cordylus_pustulatus:0.0819232377400001,Cordylus_campbelli:0.05432181344000009)99:0.04311431589999992,(Cordylus_namaquensis:0.08341636341000003,(Cordylus_peersi:0.05767612250999998,Cordylus_lawrenci:0.05113547354000003)100:0.04722440821000007)39:0.011477256309999961)100:0.029482513669999988,(((Cordylus_giganteus:0.109022132,Cordylus_warreni:0.10185612739999994)94:0.02128321526999999,((Chamaesaura_anguina:0.07169290819999996,Chamaesaura_aenea:0.11947611010000003)100:0.07063131367999997,(Cordylus_langi:0.08890057636000004,(Cordylus_microlepidotus:0.018053444990000056,(Cordylus_melanotus:0.025086616999999922,Cordylus_spinosus:0.026639354329999976)99:0.013794166630000104)100:0.04031647274999994)93:0.016327804250000022)27:0.009917787532999989)21:0.0028601898190000474,((Cordylus_coeruleopunctatus:0.08117585891000001,(Cordylus_capensis:0.06671698854999997,Cordylus_nebulosus:0.05363256301999997)100:0.02317951100000004)86:0.006910675084000006,(((Cordylus_meculae:0.04254300194000005,Cordylus_tropidosternum:0.045358527410000016)95:0.02244523836000001,(Cordylus_vittifer:0.05063490200000009,((Cordylus_rhodesianus:0.056083428899999954,Cordylus_jonesii:0.04806911958000004)83:0.006643021959999995,(Cordylus_beraduccii:0.031358299320000005,Cordylus_ukingensis:0.03271707713000005)88:0.006825567136999999)82:0.008108776827000064)81:0.005795360512000025)99:0.029838688629999943,((Cordylus_macropholis:0.06853427994000005,(Cordylus_imkeae:0.04969070762999994,(Cordylus_minor:0.021380517610000038,Cordylus_aridus:0.022452171720000025)100:0.0242869122099999)83:0.008232120761000106)92:0.011139556669999884,((Cordylus_mclachlani:0.08441618009999996,Cordylus_niger:0.042378959270000016)84:0.00896376106199992,(Cordylus_oelofseni:0.02961892888000006,(Cordylus_cordylus:0.01679711684999996,Cordylus_tasmani:0.018526948949999955)100:0.02029624613000003)86:0.011422594089999905)85:0.01070975863000001)100:0.031998900030000055)99:0.01793366740000002)96:0.014671862500000077)95:0.010757977169999933)55:0.005602823413000002)100:0.049852259070000016)100:0.08111347004000002)100:0.13218941969999998)99:0.025723988099999984,((((Typhlosaurus_meyeri:0.038213620330000087,Typhlosaurus_braini:0.052242766110000005)89:0.011674642929999868,(Typhlosaurus_caecus:0.02457514329999999,(Typhlosaurus_lomiae:0.0012353990900000333,Typhlosaurus_vermis:0.003627087713000021)100:0.023128687349999955)99:0.023628341869999958)95:0.021194081320000002,(Typhlosaurus_gariepensis:0.05379064234999997,((Microacontias_litoralis:0.018412437549999994,Microacontias_lineatus:0.012471338060000003)100:0.04941559896000003,(Typhlosaurus_lineatus:0.12549591040000008,(Acontias_meleagris:0.04328060791999999,((Acontophiops_lineatus:0.05923554428000011,Acontias_percivali:0.02664714152000003)41:0.008994964451999987,(Acontias_breviceps:0.022666133979999947,(Acontias_gracilicauda:0.007971206412999976,(Acontias_poecilus:0.0703612563799999,Acontias_plumbeus:0.004945143516999928)100:0.0330813618200001)47:0.004551916387999899)92:0.008946623774000129)98:0.01622497176999993)98:0.025507920460000055)94:0.02914594125999992)96:0.03987744545999994)36:0.011264338629999981)100:0.11215418059999993,(((((Ophiomorus_latastii:0.07023430984000001,Ophiomorus_punctatissimus:0.07470527279999994)99:0.03848893503000017,(Mesoscincus_managuae:0.1069135525999999,Mesoscincus_schwartzei:0.09486850014999992)98:0.05571882197000022)91:0.013327552589999847,((Brachymeles_apus:0.25152791100000005,(Davewakeum_miriamae:0.23884155090000003,((Brachymeles_bonitae:0.014139351810000034,Brachymeles_tridactylus:0.02486487233000001)99:0.054238976689999996,((Brachymeles_minimus:0.026635558539999993,(Brachymeles_samarensis:0.007655918205000001,Brachymeles_cebuensis:0.029632605340000007)15:0.005957854734000012)94:0.023791382540000017,(Brachymeles_talinis:0.043373667970000085,(Brachymeles_elerae:0.04350604425999993,(Brachymeles_schadenbergi:0.006188210282000006,((Brachymeles_pathfinderi:3.128488163861576E-6,Brachymeles_gracilis:0.025739789069999963)85:0.012822828660000063,(Brachymeles_bicolor:0.03712344566000003,Brachymeles_boulengeri:0.03728227866)73:0.009205713487999923)0:3.128488163972598E-6)85:0.01328900212999995)0:3.1284881640836204E-6)88:0.0074183147449999876)83:0.00792956577799997)95:0.028052119779999996)94:0.02972289431000008)100:0.08162686533000008,((Plestiodon_tamdaoensis:0.04369484386,(Plestiodon_chinensis:0.025738727609999956,Plestiodon_kishinouyei:0.005927749398000004)100:0.06736344423999996)100:0.07583321508000007,(Plestiodon_quadrilineatus:0.08864076934999998,(((Plestiodon_capito:0.02497212461000009,Plestiodon_tunganus:0.01295378467000008)98:0.015558421830000002,((Plestiodon_elegans:0.017564439400000076,(Plestiodon_stimpsonii:0.019645937489999987,Plestiodon_marginatus:0.026129587279999922)37:0.0054449833610000775)100:0.01981999608999996,(Plestiodon_barbouri:0.03252314297999992,(Plestiodon_latiscutatus:0.039041869269999974,Plestiodon_japonicus:0.017654701139999895)97:0.011468649190000013)86:0.00644222410000006)93:0.008548979462000061)100:0.026613775529999995,(((Plestiodon_egregius:0.05395812954000001,Plestiodon_reynoldsi:0.04703042588000006)100:0.03569512842,(Plestiodon_anthracinus:0.047905011710000056,((Plestiodon_laticeps:0.03344163258999999,Plestiodon_inexpectatus:0.07309419738)74:0.01169890441999999,(Plestiodon_tetragrammus:0.033672082700000106,(Plestiodon_callicephalus:0.02295958477000004,(Plestiodon_obsoletus:0.04986397698,(Plestiodon_fasciatus:0.021561840780000008,(Plestiodon_septentrionalis:0.02123717542999992,Plestiodon_multivirgatus:0.0308821991599999)86:0.004203471738000064)98:0.013359298789999974)71:0.0025600297180000675)76:0.005255331751000014)74:0.0024025738209999536)100:0.016604909310000027)56:0.014228874740000008)97:0.008565852267999996,((Plestiodon_longirostris:0.03329848134999991,(Plestiodon_gilberti:0.009653412961999952,(Plestiodon_skiltonianus:0.021988496550000014,Plestiodon_lagunensis:0.013169834189999952)0:0.003384793796999963)100:0.027859482310000017)92:0.01006909862000005,(Plestiodon_parviauriculatus:0.03152286807000004,(Plestiodon_sumichrasti:0.031582502889999975,((Plestiodon_copei:0.029908377519999974,(Plestiodon_dugesii:0.018798654119999925,Plestiodon_brevirostris:0.023633774490000037)98:0.02307603090999999)41:0.005098035534000012,(Plestiodon_lynxe:0.03935633683000006,(Plestiodon_parvulus:0.024003423610000074,Plestiodon_ochoterenae:0.01410068198000003)73:0.004566130825000014)91:0.010250887589999924)76:0.0024990257389999604)73:0.001996876304000028)100:0.018461811330000022)12:0.0017190139230000012)100:0.02198436942000004)88:0.005302352123000009)70:0.017085681049999968)100:0.06774594703000014)85:0.00997813346099985)49:0.006396112573000101,((Eurylepis_taeniolatus:0.21287511060000008,(Eumeces_schneideri:0.08369971858999992,((Scincus_mitranus:0.03755246497000009,Scincus_scincus:0.04189778296000002)100:0.04987317289999993,(Eumeces_algeriensis:0.09786139367000013,Scincopus_fasciatus:0.08613929660000008)77:0.007564911103999927)100:0.02851848753999997)100:0.07354841265000012)31:0.00881624225300004,((Pamelaescincus_gardineri:0.08466250177000012,(Janetaescincus_braueri:0.010521429059999976,Janetaescincus_veseyfitzgeraldi:0.01891072213)100:0.11636902850000008)99:0.0359507993799999,((Gongylomorphus_bojerii:0.16250034470000008,((Chalcides_mauritanicus:0.03242770683999996,((Chalcides_guentheri:0.05493262515999997,Chalcides_minutus:0.04350591056999997)92:0.016431037609999977,(Chalcides_chalcides:0.028962736959999957,(Chalcides_striatus:0.011920410069999998,Chalcides_pseudostriatus:0.018911360639999986)75:0.009117525204999977)86:0.008618734667000028)100:0.023054332860000026)55:0.011271957880000016,((Chalcides_ocellatus:0.04397894997999996,(Chalcides_sepsoides:0.06339555477000003,(Chalcides_colosii:0.032355473430000004,(Chalcides_bedriagai:0.028679346730000055,(Chalcides_boulengeri:0.04890604657999997,(Chalcides_lanzai:0.00962068383100001,Chalcides_parallelus:0.009470581418999924)99:0.018971538519999998)87:0.00712010147700004)44:0.0056698054279999965)74:0.004854546846000063)91:0.01036241679999994)74:0.01003563557999998,((Chalcides_sexlineatus:0.02721166683999998,(Chalcides_viridanus:0.01474643077000004,Chalcides_coeruleopunctatus:0.015723792800000025)99:0.019525314959999984)98:0.017869967250000007,(Chalcides_sphenopsiformis:0.05663152075,(Chalcides_mionecton:0.03873504792000004,(Chalcides_manueli:0.01927573248000003,(Chalcides_montanus:0.0075769254959999754,Chalcides_polylepis:0.01582565264000002)96:0.022957742410000037)95:0.022025498810000044)94:0.019040820229999977)31:0.008590408090000001)100:0.025738879679999993)88:0.01728076275000001)100:0.07033121474000004)57:0.025532020839999836,(((Sepsina_angolensis:0.20182344099999994,((Typhlacontias_punctatissimus:0.06009714116999998,Typhlacontias_brevipes:0.07757015145000001)100:0.12607612590000006,((Melanoseps_occidentalis:0.16278599459999998,(Melanoseps_loveridgei:0.025029360400000034,Melanoseps_ater:0.039288681479999976)100:0.07013188810000004)96:0.028803374970000073,(Feylinia_grandisquamis:0.03294989848999996,(Feylinia_currori:0.011309245069999974,Feylinia_polylepis:0.0013558593879999803)98:0.017466343509999982)100:0.08441793374000006)96:0.03634505478999994)100:0.05867126568999992)97:0.033512473860000114,(Hakaria_simonyi:0.11085169950000018,(Proscelotes_eggeli:0.10764771280000007,((Scelotes_caffer:0.11977894869999994,(Scelotes_anguineus:0.08274477498999999,(Scelotes_arenicolus:0.08010604791999998,Scelotes_mirus:0.059327765889999995)87:0.01629754519999993)89:0.020900470589999998)80:0.013707942600000078,(Scelotes_bipes:0.07483367150999998,(Scelotes_sexlineatus:0.03788297691999998,(Scelotes_gronovii:0.04260080617999995,(Scelotes_kasneri:0.031426782050000046,Scelotes_montispectus:0.01778978797999997)94:0.007742383169)75:0.003433459116999993)97:0.01966201174999993)100:0.047633049620000034)99:0.028131639500000083)100:0.04314811391000006)20:0.007974784161999926)93:0.00899443764199992,(((Paracontias_holomelas:0.08497157941,(Paracontias_brocchii:0.055454294749999966,(Paracontias_manify:0.04137655270000007,(Paracontias_rothschildi:0.1147168999,Paracontias_hildebrandti:0.06925710379999994)38:0.008719975946000047)69:0.009803361598999971)60:0.01787848904)100:0.03973436734000002,(Madascincus_melanopleura:0.16599953720000005,((Madascincus_igneocaudatus:0.10637656500000003,Pseudoacontias_menamainty:0.09489962675999997)89:0.03855262860999997,(Madascincus_mouroundavae:0.08896228403000006,(Amphiglossus_nanus:0.11013026800000003,(Madascincus_stumpffi:0.011899110909999955,(Madascincus_intermedius:0.00732971879800004,Amphiglossus_polleni:3.128488163972598E-6)87:0.019490159640000004)100:0.09891986974)0:0.0038399510030000528)64:0.014635046899999948)97:0.018805990310000076)52:0.013904755539999925)100:0.022916227469999995,(((Amphiglossus_tanysoma:0.026842798879999963,Amphiglossus_mandokava:0.020739078000000077)100:0.03741064912000003,(Amphiglossus_ornaticeps:0.016694351900000015,Amphiglossus_melanurus:0.012770463059999959)100:0.05085823192000005)90:0.00888981986900006,((Androngo_trivittatus:0.04972406671999996,Pygomeles_braconnieri:0.05729851924999996)100:0.035351556660000005,((Amphiglossus_tsaratananensis:0.05611424507000007,(Amphiglossus_astrolabi:0.034502808400000085,Amphiglossus_reticulatus:0.05891207143999999)86:0.011129190549999946)93:0.009480164896999987,((Voeltzkowia_fierinensis:0.0505536149400001,(Voeltzkowia_rubrocaudata:3.128488163972598E-6,Voeltzkowia_lineata:3.128488163972598E-6)95:0.07027532327000008)100:0.05034423528999987,(Amphiglossus_splendidus:0.07370101869000001,(Amphiglossus_anosyensis:0.04923502413000003,(Amphiglossus_macrocercus:0.04046979488000002,(Amphiglossus_frontoparietalis:0.03356489918000005,Amphiglossus_punctatus:0.03683808222999996)96:0.016842130999999982)90:0.010379610240000003)70:0.004267203559999988)80:0.006991054719999945)24:0.0032996935300000363)93:0.006856072331999918)85:0.0077441263740001265)100:0.026906032799999924)100:0.03225260411999997)92:0.012503138739999864)97:0.010307491910000133)100:0.029097904080000125)81:0.0058054078459999214)97:0.01086704232999991,(Ateuchosaurus_pellopleurus:0.21988439930000003,(((Ablepharus_pannonicus:0.22258067040000007,Asymblepharus_alaicus:0.11551017390000007)100:0.10719653449999988,((Sphenomorphus_simus:0.22083519470000001,Sphenomorphus_praesignis:0.10200993280000004)81:0.017848894649999947,(((Tropidophorus_berdmorei:0.08603827299,(Tropidophorus_matsuii:0.04893596442000003,(Tropidophorus_noggei:0.06808785887000002,Tropidophorus_latiscutatus:0.024723249060000008)90:0.018725382790000022)100:0.03922793001000002)60:0.014359522360000043,((Tropidophorus_sinicus:0.13299561399999993,(Tropidophorus_thai:0.052003015419999965,Tropidophorus_robinsoni:0.05636291273999994)98:0.029231847799999988)23:0.012916801070000039,(Tropidophorus_murphyi:0.026759284709999998,(Tropidophorus_baviensis:0.04558196032000006,Tropidophorus_hainanus:0.03514567047000006)98:0.028879011669999954)100:0.05003847225000002)49:0.01529080819000006)99:0.037282212969999895,((((Tropidophorus_misaminius:0.03932558075000003,Tropidophorus_partelloi:0.03499810850999996)95:0.021027936289999993,(Tropidophorus_brookei:0.07127101266000002,Tropidophorus_beccarii:0.07867717201000002)94:0.018365349460000013)100:0.06116626024000005,((Tropidophorus_baconi:0.07639869249000009,Tropidophorus_grayi:0.08895700535000006)95:0.03476977632999989,(Tropidophorus_microlepis:0.08989124675000004,Tropidophorus_cocincinensis:0.12370711899999998)83:0.038095753549999944)89:0.0275190620600001)100:0.03643350516999999,((Isopachys_anguinoides:0.07258194069000001,Lipinia_vittigera:0.1754975634)86:0.01749813769999997,((Sphenomorphus_melanopogon:0.05434401417000001,(Sphenomorphus_muelleri:0.06687739745999999,Sphenomorphus_jobiensis:0.13228890240000002)46:0.024244046779999917)98:0.029566126640000023,(((Sphenomorphus_aesculeticola:0.1297549872,(Sphenomorphus_parvus:0.07384047986999998,(Sphenomorphus_atrigularis:0.09046191850999996,Sphenomorphus_hallieri:0.08325586316)92:0.02138728284000002)100:0.08479745471)100:0.044046906539999986,((Sphenomorphus_concinnatus:0.10097175820000004,((Sphenomorphus_solomonis:0.028005901050000004,Sphenomorphus_scutatus:0.01848294306999998)100:0.055035301889999944,(Sphenomorphus_fasciatus:0.023728482140000007,(Sphenomorphus_leptofasciatus:0.024372815039999995,(Sphenomorphus_maindroni:0.07381821424000001,Sphenomorphus_cranei:0.007429472963000006)76:0.011135358230000003)87:0.012039579540000012)100:0.05631993115)100:0.026369148220000027)95:0.010842602450000016,(Sphenomorphus_cumingi:0.10234102059999994,((Sphenomorphus_mindanensis:0.039896422099999995,(Sphenomorphus_jagori:0.03856064041999996,(Sphenomorphus_coxi:0.04580039003000003,(Sphenomorphus_llanosi:0.02629902390000005,Sphenomorphus_abdictus:0.015069784679999976)100:0.027445552740000045)8:0.008616092434999945)80:0.01181973978999995)100:0.040970210450000044,(Sphenomorphus_diwata:0.10466981279999998,(Sphenomorphus_acutus:0.08953786986000001,(Sphenomorphus_steerei:0.06452805661000005,(Sphenomorphus_decipiens:0.06579612753999997,((Sphenomorphus_leucospilos:0.08558748357000001,(Parvoscincus_sisoni:0.03100845591000001,Sphenomorphus_tagapayo:0.044742632569999996)100:0.019559890869999985)17:0.005948943879000024,((Sphenomorphus_laterimaculatus:0.040441526199999966,Sphenomorphus_beyeri:0.036769094820000015)100:0.01861271355000005,(Sphenomorphus_luzonense:0.04984623995000004,(Sphenomorphus_lawtoni:0.04622752518999995,Sphenomorphus_kitangladensis:0.06656516607999996)83:0.006328775455999969)68:0.0063701955489999795)99:0.012047452759999966)97:0.011012236310000034)14:0.00641779676700005)100:0.024565594100000032)33:0.007228757169999933)89:0.009367663425000061)100:0.03817159748999999)96:0.012411710710000023)90:0.005453911342999995)99:0.01436829084000002,((Larutia_seribuatensis:0.17814137010000008,(((Sphenomorphus_indicus:0.09495716986000002,Sphenomorphus_maculatus:0.14366673890000003)31:0.019844561900000057,((Sphenomorphus_sabanus:0.019006297240000025,Sphenomorphus_cyanolaemus:0.02693205835000001)100:0.08377662051000001,(Sphenomorphus_variegatus:0.08973331472000001,Sphenomorphus_multisquamatus:0.10838317330000002)100:0.05040397290999998)100:0.05518836293000007)100:0.023277531149999975,((Scincella_reevesii:0.14253471530000006,(Asymblepharus_sikimmensis:0.12045116590000005,(Scincella_lateralis:0.10501205059999996,(Scincella_gemmingeri:0.06653099259000006,(Sphenomorphus_assatus:0.10621093680000004,Sphenomorphus_cherriei:0.08036840286000002)99:0.045988820060000046)54:0.01931410314000004)93:0.02067411625000004)96:0.030427262510000053)65:0.02139029863999997,((Prasinohaema_virens:0.1258564056,Sphenomorphus_buenloicus:0.1398473682)0:3.128488163972598E-6,((Lipinia_pulchella:0.12003716460000002,(Papuascincus_stanleyanus:0.08621663804000002,Lipinia_noctua:0.09030130098)100:0.030714463769999978)94:0.016371916380000018,(Sphenomorphus_arborens:0.06501906728999995,(Sphenomorphus_victoria:0.08633305919,Sphenomorphus_wrighti:0.06815663226000002)80:0.015793656229999953)100:0.049143984600000024)99:0.023701310219999994)98:0.016271222099999982)99:0.019374420610000054)14:0.0058838066349999885)91:0.010983764569999943,(((Eulamprus_frerei:0.07359499179999995,(Nangura_spinosa:0.07193819982000005,(Calyptotis_lepidorostrum:0.03979620583999999,(Calyptotis_ruficauda:0.024106558129999955,Calyptotis_scutirostrum:0.03502826936000003)77:0.009721500293999985)100:0.040204675020000025)35:0.005859841974000024)45:0.002405619882999921,((Gnypetoscincus_queenslandiae:0.09097633163000007,(Eulamprus_amplus:0.07391920908000005,(Eulamprus_tenuis:0.05880799803000003,(Eulamprus_tigrinus:0.06633649560999999,(Eulamprus_martini:0.022401918809999977,(Eulamprus_brachyosoma:0.028736056590000003,Eulamprus_sokosoma:0.0028569563350000493)100:0.039529201759999966)88:0.01705493019000004)38:0.012968984430000052)96:0.021216037700000023)78:0.009230588994000088)98:0.01663732357999992,((Eulamprus_luteilateralis:0.08300075376000005,(Eulamprus_murrayi:0.04878873932000005,Eulamprus_tryoni:0.029809099910000025)83:0.013906044049999955)85:0.013116327489999913,((Saiphos_equalis:0.054062737269999994,(Ophioscincus_truncatus:0.03999000618000004,Coeranoscincus_reticulatus:0.08388994044999998)2:0.008033992031999948)95:0.007929981079000004,(Coggeria_naufragus:0.08564479860999996,(Ophioscincus_ophioscincus:0.057832263729999944,Coeranoscincus_frontalis:0.07303006706000004)7:0.008013531591000045)77:0.004542812337000046)95:0.008767455496999865)91:0.011185644610000045)80:0.006302745104999952)97:0.010493101350000034,((Anomalopus_swansoni:0.05384970814000001,(Anomalopus_mackayi:0.03417259445999998,(Anomalopus_leuckartii:0.027382037149999983,Anomalopus_verreauxi:0.051138226149999966)0:0.0034422026729999944)100:0.025129345700000028)100:0.03752999117,(((Glaphyromorphus_punctulatus:0.10199671160000001,(((Glaphyromorphus_cracens:0.060055180470000025,Glaphyromorphus_pumilus:0.06438385484999998)99:0.024614546380000046,(Glaphyromorphus_fuscicaudis:0.06432325393000005,Glaphyromorphus_mjobergi:0.08076203046999997)25:0.00722305699600001)95:0.012226321949999952,(Glaphyromorphus_darwiniensis:0.10148091839999995,((Eulamprus_leuraensis:0.05532378613,Eulamprus_quoyii:0.05543735622000001)45:0.008867742953999946,(Eulamprus_kosciuskoi:0.034194503870000004,(Eulamprus_tympanum:0.02621824708999998,Eulamprus_heatwolei:0.05069455283000002)87:0.012410059609999968)82:0.009671621328000035)100:0.06054758077)93:0.014722551289999997)78:0.003989441305000119)93:0.009430286591999959,((Eremiascincus_fasciolatus:0.05664886183999995,(Glaphyromorphus_pardalis:0.057470918479999966,(Eremiascincus_richardsonii:0.047440507779999974,(Glaphyromorphus_isolepis:0.062260565530000034,Glaphyromorphus_douglasi:0.03955062179000002)88:0.006615795622999965)62:0.009089017246999953)97:0.01892672656000005)100:0.035794940049999946,((Glaphyromorphus_gracilipes:0.05548329328000001,(Hemiergis_decresiensis:0.05967793327000004,Hemiergis_millewae:0.05800207702000004)60:0.011144556800000038)82:0.0053988708019999665,(Hemiergis_initialis:0.05792561800999996,(Hemiergis_quadrilineatum:0.01082799719000005,Hemiergis_peronii:0.009097657646000012)100:0.05179074063)100:0.022916250630000023)100:0.022465576689999933)91:0.009510800963000055)70:0.0045210627130000125,(Notoscincus_ornatus:0.14711782480000002,((Ctenotus_labillardieri:0.07632135411999996,((Ctenotus_rubicundus:0.07315050365999998,Ctenotus_brooksi:0.06742719129999997)76:0.013280340310000027,((Ctenotus_nasutus:0.06289796351999999,(Ctenotus_pantherinus:0.007271303247999961,(Ctenotus_youngsoni:0.009927419369999968,Ctenotus_strauchii:0.020603774789999973)46:0.003724443856000015)100:0.051712790279999976)32:0.007996748686999955,((Ctenotus_calurus:0.05453722299999997,Ctenotus_schomburgkii:0.05799761219999999)81:0.007552168064000053,((Ctenotus_rawlinsoni:0.06879138125000006,((Ctenotus_saxatilis:0.02902795166000005,Ctenotus_fallens:0.03647497252999998)46:0.011291292839999967,(Ctenotus_inornatus:0.06984059091999995,(Ctenotus_robustus:0.01876348252000004,Ctenotus_spaldingi:0.038820969999999955)99:0.03685003099999995)0:0.0019459871370000048)85:0.010126549490000025)84:0.006515088000000002,((Ctenotus_taeniolatus:0.055579752999999954,(Ctenotus_uber:0.04302317699000002,Ctenotus_rutilans:0.03290965312000005)0:2.879006334999268E-5)89:0.013487315160000013,((Ctenotus_leae:0.06280108810999996,Ctenotus_australis:0.04560099058)88:0.017755178569999974,((Ctenotus_quattuordecimlineatus:0.012570081879999973,Ctenotus_leonhardii:0.015151442059999964)100:0.03142095571000003,(((Ctenotus_serventyi:0.05016251571999997,(Ctenotus_tanamiensis:0.004962011585999959,Ctenotus_greeri:0.004350579293999957)100:0.03656062009000005)42:0.009407619241999954,(Ctenotus_mimetes:0.029279305440000014,(Ctenotus_astarte:0.04139473862999998,(Ctenotus_regius:0.03946305876,Ctenotus_septenarius:0.028529948740000033)63:0.0038969707939999765)73:0.0067140759599999544)88:0.007046395659000004)83:0.005411857579999957,(Ctenotus_olympicus:0.04538848275999996,((Ctenotus_atlas:0.030200078809999975,Ctenotus_maryani:0.04329356139999996)97:0.013846594660000044,((Ctenotus_grandis:0.026286729650000007,(Ctenotus_angusticeps:0.05312905477999996,(Ctenotus_piankai:0.030478485840000014,Ctenotus_hanloni:0.04025531412000005)92:0.016141293150000013)79:0.00607494208699999)90:0.00801434495800002,(Ctenotus_essingtonii:0.05858314878000004,(Ctenotus_hebetior:0.053135719469999954,(Ctenotus_hilli:0.03713857411999999,(Ctenotus_pulchellus:0.033759995020000044,Ctenotus_gagudju:0.033523184390000016)65:0.0047015746659999635)91:0.01030446670999996)30:0.00251849805000004)78:0.0024406823129999866)85:0.0027400775439999636)51:0.0016518198960000507)66:0.005060804785000039)39:0.0023947343150000355)86:0.004734612201000021)0:3.6472681309995814E-4)95:0.009191936955999958)76:0.008363807710999982)67:0.007523755382000008)85:0.007672043788999994)95:0.013500839680000043)99:0.020666886250000016,((((Lerista_ameles:0.0488081199,(Lerista_wilkinsi:0.03697555159999999,Lerista_cinerea:0.03824992550999995)97:0.011779751159999963)99:0.012915090170000032,(Lerista_stylis:0.05213184327999998,(Lerista_carpentariae:0.05308138153999997,Lerista_karlschmidti:0.05218064633999997)81:0.0070639955810000155)95:0.00720809103800002)100:0.011883754580000017,(Lerista_kalumburu:0.07956890328999999,((Lerista_apoda:0.056653916849999986,(Lerista_griffini:0.045613702259999944,(Lerista_ips:0.03119245187999997,((Lerista_labialis:0.009976870454999953,Lerista_bipes:0.022437156840000028)88:0.007366026474999954,(Lerista_greeri:0.036114991170000055,(Lerista_robusta:0.02189976311999997,(Lerista_simillima:0.002151858384999983,Lerista_vermicularis:0.005781906059999953)100:0.014700278860000027)90:0.010102844409999978)98:0.01027691216000004)93:0.006793297334000026)99:0.016712999140000018)100:0.025633244909999964)91:0.006629514933000014,(((Lerista_borealis:0.035582691060000005,Lerista_walkeri:0.04601549443999997)99:0.014286313679999996,(Lerista_frosti:0.05011153587000006,(Lerista_chordae:0.03708492110000006,Lerista_fragilis:0.027880586139999997)97:0.013130430859999986)89:0.005364365158999962)96:0.007373521491000012,((Lerista_xanthura:0.037611704390000056,((Lerista_taeniata:0.02621938116,Lerista_aericeps:0.03032985365999996)100:0.01837868095999995,(Lerista_orientalis:0.023952559219999947,(Lerista_zonulata:0.014497019689999946,Lerista_ingrami:0.020722705489999993)100:0.019409488620000026)100:0.033153973520000046)14:0.0034027930659999983)99:0.012165824819999949,((Lerista_neander:0.025789229949999992,(Lerista_desertorum:0.007892302984999988,Lerista_puncticauda:0.0033644144419999744)100:0.023070483929999996)87:0.004497696775000004,((Lerista_macropisthopus:0.007404349746000016,Lerista_axillaris:0.006874533259000004)93:0.004468127683999956,(Lerista_gerrardii:0.008741327173000024,Lerista_eupoda:0.01364402429)79:0.005077194247000039)100:0.013831318259999947)99:0.009843494712999945)100:0.014632724759999993)90:0.004406393577000012)12:0.0030105434920000285)28:0.0021035029429999907)98:0.011274097180000053,((Lerista_arenicola:0.02442806460000002,Lerista_microtis:0.01994027120999997)100:0.05007285933999994,(((Lerista_edwardsae:0.027070809829999987,(Lerista_picturata:0.024967766449999984,Lerista_baynesi:0.033599004529999976)26:0.005787878807000046)100:0.030890865229999953,((Lerista_zietzi:0.033362691310000026,Lerista_flammicauda:0.04693208439999996)100:0.02553894781999999,(Lerista_speciosa:0.04112746642999998,(Lerista_elongata:0.015456057329999995,(Lerista_terdigitata:0.01060216588999996,Lerista_tridactyla:0.008637909318000014)99:0.009862899352999999)100:0.01676101775000005)100:0.020078703329999947)61:0.006297748605999964)34:0.002752065381000035,((Lerista_dorsalis:0.05452199382,(Lerista_emmotti:0.03659744824,Lerista_punctatovittata:0.022383493249999997)100:0.050332953680000014)90:0.007557034104999971,(((Lerista_distinguenda:0.02405963747999995,Lerista_elegans:0.028933526969999956)100:0.02847398392,(Lerista_christinae:0.05493221118000002,(Lerista_planiventralis:0.062105613439999985,Lerista_lineata:0.05219433824999997)92:0.00871870535399999)0:0.003620169954000052)90:0.004469357493000037,((Lerista_stictopleura:0.05410842544999994,(Lerista_allochira:0.055906928349999996,(Lerista_muelleri:0.04548660412000005,Lerista_haroldi:0.06208604004999996)96:0.018294241059999994)89:0.008888672138000042)93:0.006312311536999959,((Lerista_bougainvillii:0.03766799667999998,Lerista_viduata:0.03373320367999999)100:0.018257052259999962,((Lerista_humphriesi:0.03642380214999996,Lerista_praepedita:0.03208237093999999)100:0.01780597500000003,((Lerista_petersoni:0.01764808287999997,((Lerista_yuna:0.011518087779999964,Lerista_kendricki:0.017668981200000045)77:0.002223749043000045,(Lerista_nichollsi:0.01509045136999998,Lerista_gascoynensis:0.019664381659999952)56:0.0020756127480000552)81:0.008059648985)100:0.020160187120000006,((Lerista_uniduo:0.023082877620000053,(Lerista_kennedyensis:0.03283743101000003,Lerista_onsloviana:0.024451822970000037)96:0.010180178559999975)100:0.020203329120000002,(Lerista_lineopunctulata:0.025468931949999996,(Lerista_connivens:0.002297922878000014,Lerista_varia:0.006681564119999983)100:0.01806557396999997)100:0.026827803530000027)84:0.005206526840999981)98:0.010861528660000008)89:0.0045617714240000495)93:0.006156555261000007)93:0.005285122535999998)90:0.004323115358000007)87:0.006264431841000007)82:0.0038974268110000265)85:0.004494485433999995)100:0.026451814880000035)30:0.0034720665170000498)55:0.0059383257719999305)95:0.006439435170999985)0:0.004598282096999973)100:0.03244446225999997)99:0.016398755129999998)76:0.008820853443999965)93:0.015561656500000076)94:0.015817822370000068)77:0.003344719000999863)97:0.018511315600000078)89:0.019343913229999954)98:0.03654501576000002,(((((Tribolonotus_gracilis:0.02392466143999994,Tribolonotus_novaeguineae:0.04455713484000001)100:0.04000598322999993,(Tribolonotus_blanchardi:0.061856982850000075,(Tribolonotus_schmidti:0.03801414914000012,(Tribolonotus_brongersmai:0.052720728079999946,(Tribolonotus_pseudoponceleti:0.031622755510000045,Tribolonotus_ponceleti:0.023982148800000047)96:0.015864923999999947)93:0.0119660773000001)97:0.021125621839999997)86:0.010930558059999873)100:0.06359030569000002,(Corucia_zebrata:0.06195328535,((Egernia_saxatilis:0.055711462170000114,(Bellatorias_major:0.029598347430000116,((Egernia_depressa:0.07774170812000003,(Bellatorias_frerei:0.06860375545999997,Egernia_kingii:0.07778640930000003)0:0.0029644809690000384)77:0.003878889489999926,((Egernia_napoleonis:0.03253895420000008,Egernia_richardi:0.04691823900000003)90:0.032732670329999936,(Egernia_luctuosa:0.021435162740000013,(Egernia_hosmeri:0.058622108859999966,Egernia_stokesii:0.033467329249999955)73:0.023314288199999922)0:6.45306124400058E-4)19:0.004646630230999982)74:0.01302672577000008)0:0.0014907644530000042)86:0.009331578164999965,(((Cyclodomorphus_casuarinae:0.07697580404000004,Cyclodomorphus_michaeli:3.1284881640836204E-6)66:0.007932546028999954,((Cyclodomorphus_branchialis:0.08853055230999995,(Tiliqua_rugosa:0.05814245539999996,Tiliqua_adelaidensis:0.06968021788)95:0.021476970649999982)81:0.007006182481000045,(Tiliqua_occipitalis:0.017611213879999976,(Tiliqua_nigrolutea:0.02623800739000004,(Tiliqua_scincoides:0.013314424070000053,Tiliqua_gigas:0.01359142792000001)100:0.05284560035999997)0:0.0023841798670000136)71:0.012231382180000083)84:0.005811291458999945)97:0.018596840219999966,(((Egernia_margaretae:0.0756783846400001,Egernia_modesta:0.08726679264000003)73:0.019643678669999942,(Egernia_whitii:0.08583871742999993,(Egernia_montana:0.06135796033999996,Egernia_guthega:0.04051038662999995)90:0.013825661349999963)52:0.0041592140100000785)56:0.006229665265999995,((Egernia_inornata:0.02554523469000003,Egernia_striata:0.01858615390999996)88:0.011974693770000044,(Egernia_multiscutata:0.057909352619999965,(Egernia_pulchra:0.0916137707500001,Egernia_kintorei:0.02890258742000007)85:0.008714021206999933)90:0.0077768093850000275)98:0.02224057018999992)99:0.021325954399999958)91:0.009019031636000041)96:0.015215191319999932)100:0.04979624745)93:0.01652839648000004,((Lankascincus_fallax:0.1514605457,Ristella_rurkii:0.1730625067)94:0.03574232142,((Eutropis_longicaudata:0.16969907249999994,((Eutropis_macularia:0.1273377296,(Eutropis_rudis:0.11104385550000007,(Eutropis_multifasciata:0.05530375859000003,Mabuya_macrophthalma:0.08841623148)0:8.007090700000719E-4)88:0.021893813109999938)96:0.01834991231999994,((Eutropis_multicarinata:0.07100941748,Eutropis_cumingi:0.050538875149999996)100:0.053189510910000015,((Eutropis_bibronii:0.13292151949999997,Eutropis_clivicola:0.12191673729999997)73:0.01882963256000003,(Eutropis_beddomii:0.021403977389999995,(Eutropis_trivittata:0.025313803349999997,Eutropis_nagarjuni:0.006025372665000028)80:0.013834851859999997)100:0.06508050984000002)96:0.04038945877)97:0.031949927569999925)90:0.01376870321000001)95:0.017407610850000088,((Apterygodon_vittatus:0.09787371355999996,(Dasia_olivacea:0.11369190230000004,Dasia_grisea:0.05184847275000004)16:0.010312191919999991)97:0.04237030645000006,((Trachylepis_vittata:0.06688906332,Trachylepis_aurata:0.07513592904)93:0.04076845626000003,(((Eumecia_anchietae:0.221885962,((Chioninia_delalandii:0.019684396549999983,Chioninia_vaillantii:0.03336648321000002)91:0.021565633050000033,(Macroscincus_coctei:0.04933112598,(Chioninia_spinalis:0.029195751559999983,(Chioninia_stangeri:0.02165373588999997,Chioninia_fogoensis:0.016888359399999997)100:0.027541504889999957)11:0.003919660205999986)80:0.011463994790000043)98:0.05470899907000004)90:0.030347198869999925,((Mabuya_croizati:0.04765279955000001,Mabuya_carvalhoi:0.08188456712000003)46:0.015574815710000078,(Mabuya_nigropalmata:0.05207002987999998,((Mabuya_sloanii:0.048135511429999944,(Mabuya_nigropunctata:0.03769862089999998,Mabuya_altamazonica:0.06750058786000002)22:0.006676231404999955)78:0.006815549875999971,(((Mabuya_dorsivittata:0.020207672970000035,Mabuya_cochabambae:0.01381229745000001)100:0.04805460170999998,(Mabuya_meridensis:0.04573740308999996,(Mabuya_mabouya:0.03802797634999999,(Mabuya_falconensis:0.031157891859999953,Mabuya_unimarginata:0.03768085320000003)95:0.012454357480000011)40:0.0033706107919999617)96:0.015309850850000029)97:0.013069912860000032,(Mabuya_bistriata:0.039676276190000026,(Mabuya_frenata:0.05707153435000001,((Mabuya_macrorhyncha:0.016253556010000003,Mabuya_agmosticha:0.016080593370000007)100:0.039745204000000034,(Mabuya_guaporicola:0.06300735096999999,(Mabuya_agilis:0.01248801482999995,(Mabuya_heathi:0.01175075254000002,Mabuya_caissara:0.02616254785000005)99:0.017205805929999984)100:0.046077828629999984)80:0.008200588252999963)77:0.0056538876280000094)45:0.005629556839000016)70:0.004713415310000024)81:0.0033596549869999714)89:0.007858608542000045)98:0.019995893430000078)100:0.054449653899999895)87:0.009028737342000048,((Trachylepis_socotrana:0.09934144438000003,Trachylepis_brevicollis:0.10471835090000003)99:0.03315212504999998,((Trachylepis_maculilabris:0.10004301679999994,(Trachylepis_seychellensis:0.003746306131000021,Trachylepis_wrightii:0.005108232400000023)100:0.06937539155999994)83:0.009689803245999995,((Trachylepis_perrotetii:0.07916726394999996,Trachylepis_affinis:0.07239613339999995)99:0.03300687536000002,((Trachylepis_margaritifera:0.07293253865000004,Trachylepis_quinquetaeniata:0.07737941029999995)100:0.05421219718999992,(((Trachylepis_acutilabris:0.08365984469999999,Trachylepis_homalocephala:0.06353717054999997)95:0.014464413929999975,((Trachylepis_gravenhorstii:0.03524834674999999,(Trachylepis_madagascariensis:0.03183885665999997,Trachylepis_elegans:0.026016821759999975)95:0.015949495670000036)100:0.04463781696000002,(Trachylepis_boettgeri:0.06527058667999996,(Trachylepis_vato:0.04107911014999999,(Trachylepis_dumasi:0.03256622204000004,Trachylepis_aureopunctata:0.03032283509)95:0.021852989059999994)97:0.02684625132999996)100:0.02951582793999996)98:0.014324860110000004)74:0.006034371147000006,(Trachylepis_atlantica:0.08724775100000004,(Trachylepis_varia:0.09945720235,((Trachylepis_occidentalis:0.05134729387000003,Trachylepis_capensis:0.03419012204000005)100:0.027498682379999972,((Trachylepis_striata:0.028867970990000047,Trachylepis_spilogaster:0.031053286130000024)100:0.06954265165999995,(Trachylepis_hoeschi:0.06225726622000005,(Trachylepis_sulcata:0.047608904880000025,Trachylepis_variegata:0.06789211506000004)100:0.03395311330999995)0:0.009144519196000012)99:0.02406880829000002)89:0.017273720910000012)78:0.011589044529999981)54:0.006723067377000014)90:0.009582419851999924)27:0.007330042990000063)84:0.008293205039999973)92:0.012220911560000047)98:0.021451917309999957)30:0.008021838893999989)99:0.022897795690000056)91:0.008717959760000005)97:0.03380344172999994)83:0.010914431310000028)42:0.01423783320999994,(((Ablepharus_budaki:0.10312705840000003,(Ablepharus_kitaibelii:0.012055591700000035,Ablepharus_chernovi:0.07857423221000004)26:0.01461511680000005):0.2166703551,(Sphenomorphus_stellatus:0.06871507912999997,((Emoia_tongana:0.021557756869999944,Emoia_concolor:0.036606677829999934)96:0.06503964322,(Lamprolepis_smaragdina:0.1498795447000001,((Lygosoma_koratense:0.14555428270000004,Lygosoma_quadrupes:0.07180274882000004)98:0.04626680628000002,(Lygosoma_albopunctata:0.1219812911,(Lepidothyris_fernandi:0.1058558651999999,((Lygosoma_punctata:0.1720690332,(Lygosoma_bowringii:0.06460975297000005,Mochlus_brevicaudis:0.14571378420000003)70:0.024664176459999965)76:0.022856005710000016,(Lygosoma_lineolatum:0.09027645764999992,(Mochlus_sundevalli:6.690849085999595E-4,Lygosoma_afrum:0.019815545619999986)100:0.10133137179999996)92:0.022741341380000057)42:0.00798909759699995)18:0.00955875003100004)93:0.021579288960000054)95:0.023421569799999986)60:0.01694980007999991)63:0.013384790120000045)18:0.009436700070000081)100:0.021095815839999865,((Eugongylus_albofasciolatus:0.08381149004999999,Eugongylus_rufescens:0.08703827534999997)100:0.08840281737,((Emoia_loyaltiensis:0.14575797099999988,((Leiolopisma_mauritiana:0.015978215640000015,Leiolopisma_telfairii:0.01840322373000003)100:0.08802890472000002,(((Panaspis_togoensis:0.04817677353000005,Panaspis_breviceps:0.08451405938)100:0.07080151458999995,(Afroablepharus_wahlbergi:0.09394399649999996,(Afroablepharus_africanus:0.09717481268000006,Afroablepharus_annobonensis:0.06659878621000004)85:0.01667905173999995)99:0.053239695789999986)99:0.08437448009000004,(((Leptosiaphos_graueri:0.033715875039999954,Leptosiaphos_hackarsi:0.011984234160000051)95:0.029584092230000025,(Leptosiaphos_amieti:0.01578768693999999,(Leptosiaphos_vigintiserierum:0.03047946728999995,Leptosiaphos_kilimensis:0.030914257599999995)99:0.034985952959999955)95:0.020409170450000014)81:0.016662060970000003,((Lacertaspis_rohdei:0.06527378660999994,Lacertaspis_reichenowi:0.06523652444999994)90:0.02036964662999996,(Lacertaspis_chriswildi:0.04949173763000003,(Lacertaspis_lepesmei:0.08972901650999998,Lacertaspis_gemmiventris:0.03567971582999996)91:0.01764130085000004)96:0.022725762480000022)93:0.021106063620000004)100:0.08137787298999999)85:0.023103501819999983)84:0.018675091949999945)75:0.019188986950000042,(((Pseudemoia_pagenstecheri:0.1437658773,(Pseudemoia_entrecasteauxii:0.03506093267999999,Bassiana_duperreyi:0.053158304660000044)80:0.027844901749999984)99:0.052626961640000025,((Cyclodina_lichenigera:0.051315687310000024,(Oligosoma_suteri:0.044539658569999974,(((Oligosoma_pikitanga:0.037047585699999996,((Oligosoma_acrinasum:0.026945821880000054,Oligosoma_taumakae:0.021067549980000044)95:0.005099969922999992,(Oligosoma_infrapunctatum:0.03539170711999995,(Oligosoma_otagense:0.009729607373999971,Oligosoma_waimatense:0.008324114382999959)100:0.02456958575000001)91:0.003258893431000054)98:0.010774147549999946)99:0.009271393532000016,((Oligosoma_lineoocellatum:0.023280872359999982,Oligosoma_chloronoton:0.027964960549999973)100:0.014226937140000007,((Oligosoma_nigriplantare:0.044910964159999955,Oligosoma_longipes:0.036179955299999955)99:0.008456903388999959,((Oligosoma_stenotis:0.03551660881999996,Oligosoma_grande:0.03707706241999997)98:0.008053209254999971,(Oligosoma_maccanni:0.04790419359999998,(Oligosoma_notosaurus:0.009333743287999963,Oligosoma_inconspicuum:0.018873095759999958)100:0.026809955159999954)98:0.009476418337999948)85:0.0022570622130000384)21:0.0017140987449999479)99:0.007748056282000038)86:0.003973701681999953,((Oligosoma_zelandicum:0.032454162279999976,(Oligosoma_striatum:0.018446223049999988,Oligosoma_homalonotum:0.01999949221999997)100:0.009468569237000013)100:0.010325993669999978,(((Oligosoma_microlepis:0.010304035360000019,Oligosoma_smithi:0.009670374173999963)100:0.03649547467000003,(Cyclodina_aenea:0.038989475539999985,(Cyclodina_hardyi:0.03615529049999999,Cyclodina_levidensa:0.02590567157000001)0:0.00381322072000001)99:0.011400532190000034)93:0.003327382754000019,(Oligosoma_fallai:0.03267419806000005,((Oligosoma_moco:0.05546799021000004,Cyclodina_alani:0.028803174979999957)63:0.005227871014000018,(Cyclodina_macgregori:0.03530767961000003,(Cyclodina_ornata:0.037705469719999996,(Cyclodina_townsi:0.023521890579999982,(Cyclodina_whitakeri:0.022423983080000043,Cyclodina_oliveri:0.017784350250000025)96:0.004688719834999966)97:0.00604215514999995)89:0.0025763242449999835)29:0.004545313920999994)93:0.004228500655000023)98:0.0059280637799999925)57:0.001631727735999955)94:0.0027032829319999507)90:0.0034396997279999564)98:0.013955223910000036)100:0.028352742199999947,(((Nannoscincus_garrulus:0.03582044626000003,(Nannoscincus_gracilis:0.02371399507000005,Nannoscincus_slevini:0.02852594621000004)89:0.013987634799999982)98:0.02653352368999995,(Nannoscincus_mariei:0.05940483752000003,(Nannoscincus_greeri:0.03910814601000001,(Nannoscincus_humectus:0.04011379877999999,Nannoscincus_hanchisteus:0.023149151220000053)94:0.02161987701000001)93:0.018153380720000056)82:0.008193879658000003)98:0.019974235309999977,(((Marmorosphax_tricolor:0.043173450569999994,Marmorosphax_montana:0.03857451360999997)100:0.03383186955999995,((Lioscincus_steindachneri:0.03727387904000001,Lioscincus_vivae:0.052158395790000034)96:0.02083003935000005,(Celatiscincus_euryotis:0.05810365160999997,Celatiscincus_similis:0.03934533051)100:0.06151085446000004)96:0.012028693820000047)90:0.008202857563999966,(((Kanakysaurus_viviparus:0.07866005403999998,(Lioscincus_nigrofasciolatum:0.05306714927,(Phoboscincus_garnieri:0.03776655034999998,Lacertoides_pardalis:0.05937773528000001)33:0.015541502629999981)80:0.008678300092999969)33:0.006155329971999968,((Sigaloseps_deplanchei:0.08824164460000006,Sigaloseps_ruficauda:0.03301244964999994)100:0.045401455489999964,(Lioscincus_novaecaledoniae:0.12820612379999996,(Lioscincus_tillieri:0.05908406179000003,Lioscincus_maruia:0.07222830379)92:0.014188224410000005)85:0.006434070178000018)85:0.009164922732999958)80:0.007289676448000049,((Tropidoscincus_aubrianus:0.03691318061000004,(Tropidoscincus_variabilis:0.005487585114000049,Tropidoscincus_boreus:0.01841318014000004)100:0.037252827560000035)100:0.049285150660000054,(Graciliscincus_shonae:0.07379134468000004,(Simiscincus_aurantiacus:0.08973138146000004,(Caledoniscincus_orestes:0.04499882301000002,((Caledoniscincus_auratus:0.006601136798000007,Caledoniscincus_renevieri:0.03341346336999995)100:0.03091748607,((Caledoniscincus_festivus:0.03541352419999999,(Caledoniscincus_haplorhinus:0.05437460891000001,Caledoniscincus_austrocaledonicus:0.025042914979999997)97:0.010212674250000053)95:0.009588109901999986,(Caledoniscincus_atropunctatus:0.049108211810000024,(Caledoniscincus_chazeaui:0.02409957609000002,(Caledoniscincus_terma:0.010304640069999982,Caledoniscincus_aquilonius:3.128488163972598E-6)98:0.027082242430000014)95:0.01918305500999995)87:0.009856348697000028)53:0.004075645793000016)83:0.0032610989169999938)95:0.016472420599999982)34:0.012910238280000041)97:0.01323929251)87:0.006929706400999991)98:0.011058684380000017)96:0.007492475354999972)96:0.008830057661999957)99:0.011415836870000029)61:0.0063656059759999994,(((Cryptoblepharus_nigropunctatus:0.012562336699999954,(Cryptoblepharus_novocaledonicus:0.019673690089999973,Cryptoblepharus_boutonii:0.027197331180000006)79:0.011275964990000054)100:0.10962635679999999,((Menetia_alanae:0.07416771311000003,Menetia_greyii:0.09579050179000004)93:0.059130925119999955,((Emoia_schmidti:0.09972560288999999,(Emoia_caeruleocauda:0.05715226139999996,Emoia_cyanogaster:0.05202566834)100:0.05835677891000002)22:0.006168597343999993,((Emoia_atrocostata:0.12277660850000005,(Emoia_physicae:0.050154813160000034,Emoia_jakati:0.05126022206000003)100:0.05495440576999999)98:0.027362016069999995,(Emoia_impar:0.08632371631000002,(Emoia_cyanura:0.05509790176999996,(Emoia_isolata:0.024363358610000052,Emoia_pseudocyanura:0.04164168518)98:0.026947285460000026)71:0.006490206619000016)98:0.02436131575)77:0.009687360963000047)100:0.03401791469000004)91:0.01764461855999999)93:0.012641236130000011,((Bassiana_trilineata:0.060855498220000026,(Morethia_ruficauda:0.06420113637000002,(Morethia_adelaidensis:0.08435522803999995,Morethia_butleri:0.06418111330999998)0:0.004423013812000054)33:0.021946433310000013)73:0.009362075672999959,((Bartleia_jigurru:0.04433224762999999,(((Saproscincus_mustelinus:0.014680175650000016,Saproscincus_oriarius:0.028239294230000045)100:0.05567138781000003,(Saproscincus_challengeri:0.06303921763999998,(Saproscincus_spectabilis:0.04433202066999997,Saproscincus_rosei:0.05473083029000003)97:0.02390580269999998)100:0.02432021885000002)71:0.010135786320000006,((Saproscincus_lewisi:0.10310739660000001,Saproscincus_basiliscus:0.07550983931)96:0.02284523426999996,(Saproscincus_czechurai:0.08525911377000006,(Saproscincus_hannahae:0.08450229863000003,Saproscincus_tetradactylus:0.07217905540000003)15:0.016997585869999998)98:0.026358328569999978)96:0.022441746829999998)76:0.01659250904999998)72:0.00929749868100005,(((Lampropholis_robertsi:0.08559902457000002,Lampropholis_coggeri:0.05723862016000003)100:0.08418111672000006,(Lampropholis_delicata:0.13240036769999997,Lampropholis_guichenoti:0.09901395073999997)21:0.026008237540000034)92:0.018034299700000034,((Proablepharus_reginae:0.10844037650000005,(Niveoscincus_greeni:0.036218639350000026,(Niveoscincus_ocellatus:0.06693398080000001,(Niveoscincus_metallicus:0.014654821759999992,Niveoscincus_pretiosus:0.001515431018000002)100:0.04747103460000002)0:0.005175732507999964)76:0.026182264090000018)0:3.128488163972598E-6,(Cautula_zia:0.10025217139999998,((Carlia_coensis:0.060059252139999963,(Carlia_mundivensis:0.05621022909999995,Carlia_scirtetis:0.04652856961999996)91:0.018229109690000023)96:0.020940168290000005,(Menetia_timlowi:0.10871315810000004,((Carlia_johnstonei:0.052665857319999954,Carlia_triacantha:0.05994571159999995)100:0.043573089070000015,((Carlia_jarnoldae:0.07505221179999999,((Carlia_gracilis:0.07793559764000002,Carlia_bicarinata:0.08129409628999995)45:0.015969007349999953,((Lygisaurus_parrhasius:0.05737538517999996,Lygisaurus_sesbrauna:0.047214462270000035)79:0.0051606928249999795,((Lygisaurus_novaeguineae:0.01712383840999998,Lygisaurus_macfarlani:0.052662794099999966)99:0.02961337740000003,((Lygisaurus_laevis:0.0016250887200000008,Lygisaurus_aeratus:0.006248104457999948)100:0.051784750860000006,((Lygisaurus_malleolus:0.022726031200000052,Lygisaurus_tanneri:0.015494176190000042)100:0.031416303420000014,(Lygisaurus_abscondita:0.017297591950000024,Lygisaurus_foliorum:0.016718194950000043)100:0.021572841440000046)89:0.00783154048500001)78:0.006782763599999964)85:0.007992189987999998)98:0.01700969846)75:0.004811857053000024)0:3.128488163972598E-6,(((Carlia_storri:0.054555682790000004,Carlia_schmeltzii:0.06938659241)91:0.017991231260000018,(Carlia_fusca:0.04678513410999996,(Carlia_mysi:0.06183446107000001,Carlia_longipes:0.023500036559999993)73:0.018864680560000013)100:0.04377924162000002)98:0.021848642290000053,((Carlia_pectoralis:0.06454272027999997,Carlia_munda:0.07244848272000004)93:0.014990752929999962,(Carlia_rufilatus:0.07789760498999998,((Carlia_rubrigularis:0.041907419469999985,Carlia_rhomboidalis:0.03764216339000004)100:0.03399273006000003,((Carlia_amax:0.08079635661999995,Carlia_tetradactyla:0.061740556099999955)92:0.015731441370000043,(Carlia_rostralis:0.06223703299999994,(Carlia_vivax:0.09271358917999994,Carlia_dogare:0.04387787386999997)62:0.008943292869999953)53:0.010326108180000015)76:0.008505536143999959)19:0.00635874599499997)38:0.004037095443999994)85:0.006275327696000033)80:0.005606682197999979)68:0.007241855900000038)88:0.015162539760000038)90:0.014182346609999952)98:0.024732413980000034)88:0.008917747924999997)87:0.004094731559999953)72:0.003673940747000004)100:0.01898025972999995)79:0.005378985642999989)52:0.0053674959580000126)84:0.0055342884669999926)100:0.028219700660000013)100:0.08979109756999992)90:0.015441960360000007)96:0.038983096559999986)100:0.008092425153000127)16:0.0268225796399999)94:0.04653486014999997)100:0.10569560350000007)100:0.03877858991000016,((((((Callopistes_maculatus:0.1086513495,Callopistes_flavipunctatus:0.06813614956000003)97:0.06297843700999994,((Tupinambis_rufescens:3.128488163972598E-6,(Tupinambis_duseni:0.0015355453950000042,Tupinambis_merianae:0.05971177902000002)44:0.0031874198689999522)100:0.10556913219999997,(Tupinambis_quadrilineatus:0.07572982009999996,(Tupinambis_longilineus:0.015298534529999963,(Tupinambis_teguixin:0.04752368928999995,(Dracaena_guianensis:0.10721718719999995,Crocodilurus_amazonicus:0.09230540663999998)91:0.03794806740000001)66:0.010846181899999974)87:0.018832560230000017)98:0.06826010279000005)97:0.05558063063999996)100:0.05502097028999997,(Teius_teyou:0.15736098720000002,((Ameiva_bifrontata:0.08121841578,Ameiva_ameiva:0.07297998517000004)99:0.06140834637000003,((Cnemidophorus_ocellifer:0.07607347617000004,(Kentropyx_calcarata:0.07814169300999996,((Kentropyx_paulensis:0.04715271248999997,(Kentropyx_viridistriga:0.051612411230000044,Kentropyx_vanzoi:0.07726432408999995)38:0.005177596180999999)96:0.033995425560000014,(Kentropyx_striata:0.08314369279,(Kentropyx_pelviceps:0.11084896710000003,Kentropyx_altamazonica:0.038110082939999956)49:0.006520405027999998)71:0.016983820600000032)91:0.023100742819999964)100:0.06708867985)82:0.01314243160999995,(((Ameiva_undulata:0.13026459229999998,(Ameiva_festiva:0.004921940465000052,Ameiva_quadrilineata:0.0026371754549999737)100:0.12525680380000004)97:0.047060154830000034,(Cnemidophorus_vanzoi:0.08488136463999996,(Cnemidophorus_gramivagus:0.06197254250999995,(Cnemidophorus_arenivagus:0.03790483046000004,Cnemidophorus_lemniscatus:0.07398702613999997)94:0.03091936472000001)11:0.0075191077880000234)99:0.05269380871999996)25:0.007664266009000054,((((Aspidoscelis_sexlineatus:0.030489800939999978,Aspidoscelis_inornatus:0.04136167672000002)100:0.033418676359999955,(Aspidoscelis_burti:0.03709860607000004,(Aspidoscelis_communis:0.06267438692000005,(Aspidoscelis_costatus:0.037316116259999976,(Aspidoscelis_laredoensis:0.003521225676999973,Aspidoscelis_gularis:0.005917600796000011)83:0.012181303340000005)81:0.00867565408399995)99:0.027154742150000022)93:0.015382596310000052)99:0.03144231407999998,(Aspidoscelis_velox:0.06269851327999998,((Aspidoscelis_deppei:0.062017729170000035,(Aspidoscelis_lineattissimus:0.054462395049999945,Aspidoscelis_guttatus:0.05584343223999999)14:0.01213357600999998)98:0.028198491359999966,((Aspidoscelis_ceralbensis:0.05292362302999998,Aspidoscelis_hyperythrus:0.019623681630000056)98:0.02725647027,(Aspidoscelis_tigris:0.01940366751,Aspidoscelis_marmoratus:0.08710083689000003)100:0.040907481570000015)29:0.003921351973000031)84:0.015105461610000037)0:1.5371185519996722E-4)99:0.032293455979999997,((Ameiva_dorsalis:0.019247359510000006,Ameiva_auberi:0.059298307669999994)100:0.07050637879999999,(Ameiva_polops:0.09483816026000003,(((Ameiva_wetmorei:0.09501607385,Ameiva_exsul:0.06980056815000002)86:0.019467044580000037,((Ameiva_chrysolaema:0.011050725809999995,Ameiva_leberi:0.007564455506000045)100:0.04687608799999998,(Ameiva_taeniura:0.04409776872000004,(Ameiva_maynardi:0.03724228133999996,Ameiva_lineolata:0.02890622217000005)100:0.040374327690000045)95:0.018197207579999986)96:0.017202764540000026)97:0.016760357100000012,((Ameiva_corax:0.005049424139000003,Ameiva_plei:0.017040929979999953)100:0.026323994299999987,((Ameiva_pluvianotata:0.017611719849999985,(Ameiva_erythrocephala:0.032306101590000025,Ameiva_griswoldi:0.014423205199999956)93:0.008516469923000036)98:0.024872769969999986,((Cnemidophorus_lacertoides:0.1224236151000001,Cnemidophorus_longicaudus:0.08252332025000009)97:0.03800404358999998,(Dicrodon_guttulatum:0.16218657720000007,Ameiva_fuscata:0.021071644850000015)55:0.025945961679999963)85:0.015425620929999995)94:0.01412616379999998)100:0.03950976327)0:0.0019737979039999853)59:0.005252627842999957)99:0.03445711661999995)92:0.012475917139999959)98:0.026859483429999997)93:0.028377745889999972)56:0.01795976838000002)100:0.09639521523000005)54:0.01604400321999999,((Ptychoglossus_brevifrontalis:0.17696737379999994,(Alopoglossus_atriventris:0.08319103185999999,(Alopoglossus_angulatus:0.051792965689999915,Alopoglossus_copii:0.011758930439999982)99:0.059311472109999985)100:0.18339992449999998)100:0.08898502538999997,(((Bachia_flavescens:0.13350443359999997,(Bachia_bresslaui:0.155745735,(Bachia_dorbignyi:0.033793530780000025,((Bachia_scolecoides:0.002980848225999977,Bachia_huallagana:0.0014700292599999498)100:0.02298695829999997,(Bachia_trisanale:0.01445912516000003,(Bachia_panoplia:0.006711582873999977,(Bachia_peruana:0.013040174649999958,(Bachia_bicolor:0.008506328693000054,(Bachia_barbouri:0.007400326017000025,(Bachia_heteropa:3.128488163972598E-6,Bachia_intermedia:0.0015544360620000086)98:0.00791532617699997)74:0.0018329290849999902)78:0.00394898401499999)100:0.041455877480000014)95:0.014272050880000053)97:0.023427167619999967)88:0.01867275677000002)100:0.07851381672000002)77:0.027391799580000042)100:0.08209548637999997,(Rhachisaurus_brachylepis:0.24376334459999993,((Heterodactylus_imbricatus:0.06822836579000002,(Colobodactylus_taunayi:0.07656469454000003,Colobodactylus_dalcyanus:0.04945613375000002)93:0.03960312537999999)100:0.053642219420000026,((Iphisa_elegans:0.11236942169999997,(Colobosaura_modesta:0.13023974780000003,(Colobosaura_mentalis:0.06876353685000003,Stenolepis_ridleyi:0.06830324206000005)96:0.03595796984999999)91:0.036207274649999954)100:0.044362315730000046,(((Tretioscincus_oriximinensis:0.09580274217999996,Tretioscincus_agilis:0.07698336815999995)98:0.035119001019999985,((Micrablepharus_maximiliani:0.06224147914000011,Micrablepharus_atticolus:0.048825117810000096)100:0.06974778512000002,(Vanzosaura_rubricauda:0.11926255479999992,(Procellosaurinus_tetradactylus:0.03456714425999996,Procellosaurinus_erythrocercus:0.03698036370999991)100:0.07050619150000004)61:0.01243444321999998)98:0.021501138750000037)72:0.015355830990000041,((Nothobachia_ablephara:0.09903666351999996,(Calyptommatus_sinebrachiatus:0.039833225049999976,(Calyptommatus_confusionibus:0.02189637463000005,(Calyptommatus_nicterus:0.020476569950000023,Calyptommatus_leiolepis:0.03525476766000002)86:0.014995124220000045)93:0.04318520386000002)88:0.035725394349999995)93:0.021009330070000054,(Psilophthalmus_paeminosus:0.07199540133000004,(Gymnophthalmus_pleei:0.08488477203,(Gymnophthalmus_leucomystax:0.06816052551999996,(Gymnophthalmus_vanzoi:0.017463884739999935,(Gymnophthalmus_speciosus:0.03603410304999999,(Gymnophthalmus_cryptus:0.018662550639999997,Gymnophthalmus_underwoodi:0.031778914630000044)100:0.09613279132000008)87:0.029049717149999932)100:0.05131961009999997)21:0.02623343900999997)100:0.07399179716000004)20:0.011354139040000044)50:0.008183548747000002)100:0.06909412579999996)16:0.01544482250000001)100:0.048035974369999956)99:0.03941328419000001)84:0.01414883522999999,((Ecpleopus_gaudichaudii:0.1344372411,(((Leposoma_baturitensis:0.11379861480000009,Leposoma_nanodactylus:0.10817150689999999)47:0.018753040839999957,(Leposoma_puk:0.07249528960999996,(Leposoma_annectans:0.058679683839999996,Leposoma_scincoides:0.09378479179999999)97:0.022760437820000035)98:0.027196951159999982)100:0.06303340211999997,((Anotosaura_collaris:0.049224875359999976,Colobosauroides_cearensis:0.10269209089999998)100:0.08738086473999995,((Arthrosaura_kockii:0.23215962839999993,Arthrosaura_reticulata:0.19435983450000005)86:0.026696462740000038,(Leposoma_percarinatum:0.08021396000000003,((Leposoma_guianense:0.10095867000000003,Leposoma_southi:0.12512280920000007)47:0.018328623860000004,(Leposoma_parietale:0.15046934599999995,Leposoma_osvaldoi:0.08725013804999993)96:0.023692325809999915)95:0.03235829183000005)100:0.10603551200000005)65:0.019409065329999975)99:0.03392014128999998)97:0.028693084980000005)100:0.11338292429999997,((Riama_unicolor:0.07545429684000005,(Riama_simoterus:0.017872851390000055,Riama_colomaromani:0.009656422950000021)91:0.01795607338000005)100:0.11813015579999997,(((Placosoma_glabellum:0.10243294570000006,Placosoma_cordylinum:0.0642381902300001)100:0.13561225639999996,(Neusticurus_bicarinatus:0.07197277356999998,Neusticurus_rudis:0.11749271929999994)94:0.06328113957000003)98:0.04997487935,((Pholidobolus_macbrydei:0.04399195521999999,Pholidobolus_montium:0.04760126407999998)100:0.07129878771999998,((Potamites_juruazensis:0.06318258859000003,Potamites_ecpleopus:0.07233139603000005)92:0.025445051259999962,((Cercosaura_quadrilineata:0.11703849099999997,((Cercosaura_argulus:0.02531754007000009,Cercosaura_oshaughnessyi:0.04066763661000006)100:0.052501771119999985,(Cercosaura_ocellata:0.08936235212999999,(Cercosaura_eigenmanni:0.08033167521000006,Cercosaura_schreibersii:0.06666854899000008)82:0.011476896420000049)26:0.00516477663199999)99:0.029309460679999955)98:0.02924916018000001,((Proctoporus_subsolanus:0.07836721749999997,Proctoporus_sucullucu:0.04857869604999998)37:0.014587323129999996,(Proctoporus_pachyurus:0.04282300076000001,((Petracola_ventrimaculatus:0.11358396779999991,Proctoporus_bolivianus:0.050154808190000066)99:0.03198351229999996,(Proctoporus_unsaacae:0.029355464420000033,Proctoporus_guentheri:0.044187935220000085)100:0.03220115512999999)94:0.016322616700000014)48:0.011104699350000025)98:0.018647695970000044)55:0.0026246360910000543)97:0.03617673387999998)100:0.07181964192000001)80:0.026137441160000052)99:0.07291267697000003)10:0.020349117239999992)100:0.04221779568999995)98:0.027730070070000057)100:0.4375438219000001,((Rhineura_floridana:0.30478995200000003,((Bipes_tridactylus:0.20491133559999997,(Bipes_canaliculatus:0.10215559890000003,Bipes_biporus:0.09693583049999999)73:0.04242751306000003)100:0.18964367949999994,((Blanus_strauchi:0.09684399821,(Blanus_cinereus:0.045315176410000046,(Blanus_tingitanus:0.05041450844999995,Blanus_mettetali:0.03875952519000003)97:0.024282634950000048)100:0.07289048841000001)100:0.10807284650000004,(Cadea_blanoides:0.19111699849999997,((Trogonophis_wiegmanni:0.11633818979999999,Diplometopon_zarudnyi:0.1690958709)100:0.07175647550999997,((Chirindia_swynnertoni:0.1773701847,Cynisca_leucura:0.2665233054)100:0.47689213470000014,(Geocalamus_acutus:0.24321642840000002,(Monopeltis_capensis:0.10995588249999999,((((Amphisbaena_fuliginosa:0.18001300740000004,Bronia_brasiliana:0.13670072519999998)89:0.025303983899999993,((Amphisbaena_mertensii:0.12830463520000002,Amphisbaena_cunhai:0.16571103939999998)95:0.05110400927000003,(Amphisbaena_hyporissor:0.09214085346,(Amphisbaena_leali:0.10993481260000004,Amphisbaena_innocens:0.07802905430999996)67:0.025824943499999975)96:0.06731948237999996)30:0.021329502820000013)55:0.014702616390000034,((Amphisbaena_ignatiana:0.06843119232000006,(Bronia_kraoh:0.060476126379999995,Bronia_saxosa:0.044263026250000004)100:0.036293030910000024)91:0.016034351349999976,((Amphisbaena_vermicularis:0.016155598230000012,Cercolophia_roberti:0.03445148647999996)100:0.06392678090000004,(Amphisbaena_alba:0.08605458152,(Amphisbaena_bolivica:0.025844696239999965,Amphisbaena_camura:0.02591613969999995)100:0.07461704434000005)95:0.020987487910000047)98:0.03472350834000004)100:0.05766344925)81:0.015537807530000003,((((Amphisbaena_anaemariae:0.10197714599999996,Amphisbaena_silvestrii:0.07369359591000002)100:0.09279839315000005,(Amphisbaena_barbouri:0.09702585258999996,(Amphisbaena_carlgansi:0.016210314239999968,Amphisbaena_cubana:0.02118627179999999)100:0.05521851254999999)11:0.02049634365999997)21:0.02320458059999997,(Amphisbaena_schmidti:0.12770483030000002,(Amphisbaena_manni:0.12028383679999999,((Amphisbaena_xera:0.038370985759999976,Amphisbaena_bakeri:0.047228675870000014)100:0.05340454562999997,(Amphisbaena_caeca:0.06028712721999996,Amphisbaena_fenestrata:0.09389476181)97:0.030753155979999947)100:0.04089640668999994)87:0.01806185468999999)92:0.016100704109999975)90:0.011167675169999947,((Aulura_anomala:0.1795293845,(Leposternon_polystegum:0.12078944319999996,(Leposternon_infraorbitale:0.043877403510000024,Leposternon_microcephalum:0.056338004819999954)100:0.06917115474000002)100:0.03879123345000002)46:0.0065643217769999485,((Cercolophia_cuiabana:0.10548780820000003,Amphisbaena_hastata:0.1970090524)100:0.08832768924,(Anops_kingii:0.06898386378999999,((Amphisbaena_leeseri:0.12035217109999996,Amphisbaena_angustifrons:0.06429844499000004)10:0.0052201234259999785,(Amphisbaena_darwini:0.04298521029000002,Amphisbaena_munoai:0.04960368002000004)99:0.027012410210000004)93:0.01606538464999996)100:0.07240371073999996)78:0.007402868077999947)90:0.008577227358000039)95:0.015889245680000053)89:0.03116236434999997)10:0.022104359600000012)86:0.021996415699999994)91:0.02912669510999999)100:0.05371414483000003)26:0.009980996159000055)84:0.024478439190000034)100:0.2442669808000001)99:0.03491317513999981,(((Psammodromus_hispanicus:0.12187984819999997,(Psammodromus_blanci:0.10232744449999998,Psammodromus_algirus:0.07086056451)95:0.030552944039999974)99:0.03294825072000007,(Gallotia_stehlini:0.07089754255999992,(Gallotia_atlantica:0.08656690266,(Gallotia_galloti:0.02666223015000002,(Gallotia_caesaris:0.02584926407999999,(Gallotia_intermedia:0.020546502019999968,(Gallotia_gomerana:0.007422086058999966,Gallotia_simonyi:0.002673989614999983)97:0.016428163299999965)100:0.029196039859999967)68:0.006512129335999983)95:0.028815882699999906)7:0.003916611741999976)99:0.035337479400000094)100:0.07354392010999988,((Atlantolacerta_andreanskyi:0.10632390219999999,(((Poromera_fordii:0.2561245288999999,(Nucras_lalandii:0.15836231560000003,(Latastia_longicaudata:0.13962021990000006,(Philochortus_spinalis:0.17872719820000005,(Pseuderemias_smithii:0.14274686830000005,(Heliobolus_spekii:0.07042977977999998,Heliobolus_lugubris:0.13067151860000004)100:0.08374209899999996)90:0.012372312580000044)88:0.005717934356999965)99:0.04115299837999997)96:0.022709422649999977)73:0.011440011120000038,(((Nucras_tessellata:0.1682052275,Pedioplanis_lineoocellata:0.11856915489999997)48:0.028204016090000006,((Pedioplanis_burchelli:0.07581811825999996,Pedioplanis_laticeps:0.05148569969000005)100:0.06260943558999998,(Pedioplanis_breviceps:0.10059975389999998,(Pedioplanis_namaquensis:0.09455738182999995,(Pedioplanis_husabensis:0.05305761258999997,((Pedioplanis_gaerdesi:0.01776819926999995,Pedioplanis_inornata:0.022944897090000027)56:0.009961466523999984,(Pedioplanis_rubens:0.03520122450999996,Pedioplanis_undata:0.05588464522000003)69:0.005022441982999948)96:0.028027372040000054)76:0.02512774105000004)100:0.03380613807999999)96:0.019255467809999982)40:0.012407530159999958)100:0.03317650656000004,((Tropidosaura_gularis:0.1199459142,Australolacerta_australis:0.11546081070000003)84:0.015401599100000052,(Ichnotropis_capensis:0.25242273830000006,(Meroles_reticulatus:0.08752939471999999,((Meroles_knoxii:0.08621296639999998,(Ichnotropis_squamulosa:0.11053109490000002,Meroles_suborbitalis:0.08389453570999994)80:0.008795399708000029)0:0.004890866170000008,(Meroles_anchietae:0.08979481590000005,(Meroles_ctenodactylus:0.07558124797999999,(Meroles_cuneirostris:0.061924715870000036,Meroles_micropholidotus:0.06109213131000002)97:0.02050903501000001)8:0.00792950010600002)100:0.029451925599999984)76:0.018242585900000052)100:0.03998973405999995)45:0.02229227473999995)54:0.01198518988999997)97:0.013949758700000037)99:0.01935126707000001,((((Holaspis_guentheri:0.10089448570000004,Holaspis_laevis:0.10666074299999995)100:0.06198272093000001,((Gastropholis_prasina:0.07985506398999997,Gastropholis_vittata:0.04577232231999995)100:0.08349352518999997,(Adolfus_africanus:0.10893785379999998,(Adolfus_jacksoni:0.09174065412999999,Adolfus_alleni:0.05494625799999997)89:0.025686759319999974)99:0.03766884369000001)72:0.008804790767000026)100:0.036412122150000004,((Eremias_argus:0.07356417323999997,Eremias_brenchleyi:0.06981045028999999)97:0.02268637991,((Eremias_arguta:0.05254826195999995,((Eremias_grammica:0.06406088281,Eremias_pleskei:0.05929538976000004)86:0.011946173749999955,(Eremias_multiocellata:0.012605541949999965,Eremias_przewalskii:0.005543399045000008)100:0.056280599910000007)56:0.006033490140999964)93:0.012623194709999952,((Eremias_velox:0.07148464177000002,Eremias_vermiculata:0.14468308100000005)76:0.022432258339999955,(Eremias_montanus:0.09287886634999998,(Eremias_nigrolateralis:0.02038637978000002,Eremias_persica:0.023795846529999998)47:0.027910055170000003)99:0.06144171018)26:0.012206935519999962)95:0.016094593519999978)100:0.05942534347999995)96:0.02099186898000005,((Adolfus_vauereselli:0.1567261137,(Omanosaura_jayakari:0.11926530589999995,Omanosaura_cyanura:0.12104283270000005)98:0.05380678986999998)11:0.020174744560000013,(((Mesalina_olivieri:0.03786633365000003,Mesalina_simoni:0.050827862410000035)97:0.04125898405999995,((Mesalina_guttulata:0.035431053479999974,Mesalina_bahaeldini:0.05392573020000002)91:0.03097261394999995,((Mesalina_rubropunctata:0.07060806283999999,Mesalina_brevirostris:0.08335759120999997)0:0.003880490283999949,(Mesalina_adramitana:0.03363921399000003,Mesalina_balfouri:0.07870387348999996)93:0.047760416959999996)63:0.012750895839999998)89:0.03423795165999999)100:0.12020994539999996,((Ophisops_elegans:0.10696233740000005,Ophisops_occidentalis:0.05378282978000004)100:0.1230854052,(((Acanthodactylus_tristrami:0.032119291380000026,Acanthodactylus_orientalis:0.04258861782000001)100:0.09524731226000005,((Acanthodactylus_erythrurus:0.022431811519999956,Acanthodactylus_blanci:0.10805073340000004)99:0.04962306463999999,(Acanthodactylus_busacki:0.06063663845,(Acanthodactylus_beershebensis:0.14146315529999998,(Acanthodactylus_maculatus:0.008290420700999945,Acanthodactylus_pardalis:0.05503969290999999)86:0.024149660319999988)76:0.01976409715000005)100:0.07666789300999999)94:0.03875059205999998)95:0.03766943011000001,((Acanthodactylus_aureus:0.13860443030000003,(Acanthodactylus_longipes:0.021434340320000023,Acanthodactylus_scutellatus:0.03652215050999996)93:0.06062581376999998)95:0.06506772079,((Acanthodactylus_schmidti:0.11911424209999999,(Acanthodactylus_masirae:0.04923071190999995,Acanthodactylus_cantoris:0.06604360089000005)96:0.04034309821000004)80:0.012434730700000007,(Acanthodactylus_gongrorhynchatus:0.11500835300000001,(Acanthodactylus_opheodurus:0.04734143336999996,(Acanthodactylus_schreiberi:0.02739145325000003,Acanthodactylus_boskianus:0.010544949359999944)99:0.04240763309999995)75:0.008694533478999955)85:0.01473126361999999)100:0.08556593425000003)99:0.04875219422999999)100:0.051665768)73:0.012346716130000046)40:0.011281851100000018)20:0.012623080510000051)93:0.015540256780000039)96:0.01279073520999996)92:0.01683988317999996,((Phoenicolacerta_kulzeri:0.05743949549000005,(Phoenicolacerta_cyanisparsa:0.03416047541,Phoenicolacerta_laevis:0.05498824389000001)98:0.03561842004000004)100:0.06354700186999995,((Zootoca_vivipara:0.10446442680000001,((Takydromus_sexlineatus:0.12049818580000005,Takydromus_kuehnei:0.053056228019999985)100:0.056352827250000015,(Takydromus_tachydromoides:0.11652614520000004,(Takydromus_smaragdinus:0.06053975936,((Takydromus_sauteri:0.09078994489000003,(Takydromus_intermedius:0.04642239494,(Takydromus_sylvaticus:0.04942101714000002,Takydromus_dorsalis:0.02230907558999995)100:0.03481479907999996)100:0.041288130550000024)85:0.010620830769999978,(Takydromus_amurensis:0.06774782254,((Takydromus_toyamai:0.03302742424000005,(Takydromus_stejnegeri:0.022733016260000016,Takydromus_septentrionalis:0.02189677818000002)75:0.008691825201999959)99:0.019685812940000047,(Takydromus_hsuehshanensis:0.034083783279999946,(Takydromus_wolteri:0.02107951929999996,Takydromus_formosanus:0.023406418390000017)97:0.017487701860000038)99:0.017702958640000044)100:0.03367687535999997)100:0.020450876289999975)79:0.0034665586259999825)17:0.0067281290349999745)95:0.023109311649999964)100:0.07114474482)95:0.016108985909999984,((((Timon_princeps:0.1070219402,(Timon_pater:0.04767379672000005,(Timon_tangitanus:0.07793862079000002,Timon_lepidus:0.03214670756000004)69:0.013637786580000033)98:0.034113310019999954)94:0.02691312776999999,((Lacerta_bilineata:0.019493981380000025,Lacerta_viridis:0.014931069470000002)100:0.03568821795999999,((Lacerta_schreiberi:0.05311028795000006,Lacerta_strigata:0.08040979864999998)80:0.006158085517000034,(Lacerta_agilis:0.054856809110000015,(Lacerta_media:0.02181487816000005,(Lacerta_pamphylica:0.03059912062000003,Lacerta_trilineata:0.03213917226999996)98:0.020002417429999975)99:0.025665449979999977)98:0.018760819050000044)7:0.006038450036999987)100:0.06062781893000002)99:0.015214238700000049,((Scelarcis_perspicillata:0.08856126361000005,Teira_dugesii:0.05808351936)100:0.041638553700000025,((Podarcis_melisellensis:0.04300414783999995,(Podarcis_tauricus:0.039589902679999955,(Podarcis_gaigeae:0.04658980346999997,Podarcis_milensis:0.025275800770000023)55:0.0051538904669999885)74:0.005691163072000016)85:0.011072821600000005,(((Podarcis_siculus:0.05217944667999996,Podarcis_muralis:0.037891645249999995)92:0.005141155943999998,(Podarcis_tiliguerta:0.036365773049999994,Podarcis_filfolensis:0.03180947052000005)85:0.0074602287389999855)99:0.010608799260000024,((Podarcis_atrata:0.03955816756999997,((Podarcis_carbonelli:0.037907963450000026,Podarcis_bocagei:0.025210142449999973)100:0.02391744416999997,(Podarcis_hispanicus:0.03310578326000002,Podarcis_vaucheri:0.03993479075999995)93:0.007142283891000023)92:0.006145102032000027)97:0.010505521859999978,((Podarcis_lilfordi:0.023804035009999946,Podarcis_pityusensis:0.016903525270000053)95:0.028225173060000053,(Podarcis_raffonei:0.027318195180000004,(Podarcis_peloponnesiacus:0.04115389533000002,Podarcis_erhardii:0.03892028731999997)79:0.011131883839999968)38:0.0077744165899999995)0:0.001963727020000028)88:0.006788374201999958)78:0.005761723411999986)100:0.05838490878000002)62:0.012176914480000023)92:0.007547117058000041,((Hellenolacerta_graeca:0.09455904772000001,Dalmatolacerta_oxycephala:0.09712188749000006)97:0.01973555115000003,((Apathya_cappadocica:0.11196682410000003,Archaeolacerta_bedriagae:0.07098460689999997)92:0.015403225060000025,(((Iberolacerta_galani:0.05594754331999996,(Iberolacerta_monticola:0.012472374579999945,Iberolacerta_cyreni:0.018906977029999994)86:0.019893025290000033)91:0.019089663719999983,(Iberolacerta_horvathi:0.06000040642000004,(Iberolacerta_aurelioi:0.020474188659999948,(Iberolacerta_aranica:0.01680437766999998,Iberolacerta_bonnali:0.017958500440000025)93:0.0070300482980000245)100:0.03994929440999995)47:0.010150039530000043)100:0.04415148719999995,(((Parvilacerta_parva:0.06357014132000005,Parvilacerta_fraasii:0.04699266906999999)100:0.09907226560000004,(Anatololacerta_anatolica:0.016574676329999982,(Anatololacerta_danfordi:0.02700891960999996,Anatololacerta_oertzeni:0.025600243850000037)89:0.008176475691999974)100:0.09767534304000003)99:0.02719541718999996,(((Algyroides_nigropunctatus:0.10572899700000005,Algyroides_moreoticus:0.11944460430000003)96:0.015089572810000007,((Algyroides_fitzingeri:0.06631521468000001,Algyroides_marchi:0.09772238427000002)98:0.01839604479000001,(Dinarolacerta_montenegrina:0.022419366199999957,Dinarolacerta_mosorensis:0.02806128956999998)100:0.06386051114000002)94:0.007947573332000024)100:0.02470029442999999,((Iranolacerta_zagrosica:0.04567583995000002,Iranolacerta_brandtii:0.04792153951)99:0.07067161602000005,(Darevskia_parvula:0.05130368346000003,((Darevskia_rudis:0.010350527659999997,(Darevskia_valentini:0.003912751129000025,Darevskia_portschinskii:0.031072071320000005)94:0.011523568590000033)100:0.03958557192000001,(Darevskia_praticola:0.07245327394000001,(Darevskia_chlorogaster:0.03522859850000004,((Darevskia_alpina:0.02086187182999999,(Darevskia_lindholmi:0.018108511380000025,(Darevskia_saxicola:0.01402189340000004,Darevskia_brauneri:0.00806220766900001)87:0.0035059707090000503)100:0.02259657980999996)100:0.019691484380000013,((Darevskia_rostombekovi:0.004044681496000013,((Darevskia_bendimahiensis:4.318995820999927E-4,Darevskia_sapphirina:3.128488163972598E-6)100:0.007607938344999954,(Darevskia_uzzelli:0.004383667689999982,Darevskia_raddei:0.010189350260000007)97:0.005889810989999966)34:0.002778292353999956)100:0.042793527890000016,((Darevskia_clarkorum:0.004497735678000048,Darevskia_armeniaca:0.006254170394000003)94:0.010727919329999946,(Darevskia_mixta:0.02036911552999998,(Darevskia_daghestanica:0.030047700579999947,(Darevskia_derjugini:0.03426093920999995,Darevskia_caucasica:0.029952407510000056)90:0.012793880230000054)99:0.011232771480000014)70:0.0017459471849999852)98:0.012463797360000028)93:0.01034631879000003)49:0.012478308249999959)24:0.005137117459000029)96:0.010789205539999958)6:0.012190979999999962)100:0.03333350566000004)97:0.015642326459999967)53:0.006282024528999952)73:0.003251861454000027)64:0.006363200062999952)22:0.0032795544639999674)86:0.008909794723999998)94:0.008829820817000011)58:0.008355468922000009)100:0.03503861672999997)100:0.07583659563)100:0.16279564839999994)100:0.05489051387000021)100:0.038497659119999916,(((((Xenosaurus_grandis:0.04129210458999999,Xenosaurus_platyceps:0.03964707222999997)100:0.2150919081999999,((Heloderma_horridum:0.0480834711,Heloderma_suspectum:0.05607684334999996)100:0.20633007479999999,((Anniella_geronimensis:0.06747987301000002,Anniella_pulchra:0.059187309529999954)100:0.10492534480000004,(((Diploglossus_bilobatus:0.18235220239999994,Celestus_enneagrammus:0.20421742870000004)23:0.04331476901999998,((Celestus_haetianus:0.03779064708000002,Celestus_agasepsoides:0.042471247479999974)100:0.16608934080000004,(Ophiodes_striatus:0.09294098131999995,Diploglossus_pleii:0.08108936299000002)100:0.07408273644999996)93:0.038610277049999975)98:0.08492319494,((Ophisaurus_ventralis:0.040981277149999995,((Ophisaurus_attenuatus:0.08476462948999997,(Ophisaurus_harti:0.041140575749999964,Ophisaurus_gracilis:0.09015508964999996)100:0.030456090629999988)22:0.008676076569000046,(Ophisaurus_koellikeri:0.06839511215999994,(Anguis_fragilis:0.038275741119999984,Pseudopus_apodus:0.05558390216999998)99:0.028677094049999963)83:0.011601154469999986)87:0.020673141880000023)100:0.042221387430000035,((Elgaria_coerulea:0.02506244061999996,(Elgaria_kingii:0.027029419430000035,(Elgaria_paucicarinata:0.01805697976999998,(Elgaria_multicarinata:0.007337424482000032,Elgaria_panamintina:0.005758842933999975)84:0.004530622155999975)85:0.005328775770999994)99:0.023840647250000013)100:0.02709984628999995,((Gerrhonotus_parvus:0.05498120822999997,(Coloptychon_rhombifer:0.052427045529999994,(Gerrhonotus_infernalis:0.03784079869000001,Gerrhonotus_liocephalus:0.04196015361000005)0:0.0016424296929999915)92:0.031449028840000004)88:0.015073306200000025,(Abronia_mixteca:0.0700118944,((Barisia_levicollis:0.03331957873000002,(Barisia_imbricata:0.009885788770999993,(Barisia_rudicollis:0.007839685857000012,Barisia_herrerae:0.024145621760000013)94:0.020025237060000034)95:0.028113329760000028)100:0.04291806033000001,((Mesaspis_moreletii:0.09121927023999998,(Mesaspis_gadovii:0.06803115548999994,(Abronia_chiszari:0.060131685410000024,(Abronia_graminea:0.027127079330000026,Abronia_oaxacae:0.07684676162000004)99:0.04498370792999995)66:0.02085453747999999)72:0.008524018122999966)0:0.002181837021000055,(Abronia_frosti:0.06483822151999996,(Abronia_ornelasi:0.05526445624999998,((Abronia_fimbriata:0.011722526629999952,Abronia_lythrochila:0.013646565359999974)84:0.006720951020000032,(Abronia_matudai:0.02103584600999997,(Abronia_anzuetoi:0.006332195353000003,(Abronia_aurita:3.128488163972598E-6,Abronia_campbelli:0.0064043582810000554)0:3.128488163972598E-6)95:0.012337797349999957)97:0.01858457096999999)96:0.028576458510000013)89:0.02472782613000002)96:0.02708397282999997)14:0.010090829489999953)79:0.0043604047109999655)89:0.01083460820000004)97:0.01742560512000002)100:0.05481591237999994)100:0.03819742965999995)90:0.014367505130000069)100:0.11306413829999995)95:0.021066616729999987)100:0.03182593605000017,(Shinisaurus_crocodilurus:0.21793729779999993,(Lanthanotus_borneensis:0.15841142190000002,((Varanus_griseus:0.09361821159000006,(Varanus_niloticus:0.11601808540000003,(Varanus_exanthematicus:0.08317401319999995,(Varanus_yemenensis:0.05186871953000005,Varanus_albigularis:0.01765013535000004)99:0.039034587720000014)97:0.03354726941999997)95:0.024293266629999977)0:0.009182126045999994,((Varanus_olivaceus:0.0939660094,(((Varanus_beccarii:0.013885206290000007,Varanus_keithhornei:0.021902838220000054)98:0.015512179589999953,(Varanus_boehmei:0.014518794030000004,(Varanus_prasinus:0.005430889346000001,Varanus_macraei:3.128488163972598E-6)75:0.006874830913999985)95:0.03114273489999997)100:0.05251192470999999,((Varanus_rainerguentheri:0.0074484909749999995,(Varanus_indicus:0.008373687660000018,(Varanus_cerambonensis:0.0024533104980000164,Varanus_melinus:0.002786479656999963)88:0.005500454305000013)78:0.006951336559000043)86:0.013771142600000008,(Varanus_caerulivirens:0.004900099238000055,(Varanus_jobiensis:0.03431180850000004,(Varanus_yuwonoi:0.02588008460000002,(Varanus_finschi:0.012867838819999977,Varanus_doreanus:0.024503298800000017)74:0.005655658803000008)79:0.010009312779999946)76:0.006617452063000018)0:3.128488163972598E-6)100:0.03682624110999999)86:0.011434778459999961)95:0.015785732969999966,(((Varanus_dumerilii:0.07024831009999999,(Varanus_bengalensis:0.08729354558000002,Varanus_flavescens:0.05941797232000001)72:0.018939022299999997)85:0.012626187750000017,(Varanus_marmoratus:0.059084392309999956,(Varanus_rudicollis:0.05908241205999998,Varanus_salvator:0.04071512669999999)69:0.007868811645999951)86:0.02119999248000004)100:0.03596982401000004,((Varanus_mertensi:0.07213150132000001,(Varanus_spenceri:0.08450180664999996,(Varanus_giganteus:0.06333890221000005,(Varanus_rosenbergi:0.04553072641,(Varanus_gouldii:0.042111368699999985,Varanus_panoptes:0.04751762639000001)94:0.012741466210000052)96:0.011290904829999948)92:0.008821506817000002)25:0.002516260715999974)100:0.029154118330000034,((Varanus_salvadorii:0.08604260082000004,(Varanus_komodoensis:0.06124302699999995,Varanus_varius:0.04849355344999995)99:0.017912153900000005)100:0.02080202563,((Varanus_glebopalma:0.08766362512000003,(Varanus_pilbarensis:0.06642208755000001,((Varanus_glauerti:0.0592356597,Varanus_tristis:0.038624253519999985)100:0.025234214549999967,(Varanus_scalaris:0.06055148100999996,(Varanus_timorensis:0.04686818867999998,(Varanus_semiremex:0.03587251629999999,Varanus_mitchelli:0.05618925920999995)100:0.022544956660000004)86:0.021530328460000026)76:0.010659649249999958)96:0.016203047770000034)87:0.009016262492000049)99:0.015956085330000036,((Varanus_eremius:0.06701030941999997,Varanus_brevicauda:0.03966994786)100:0.05765840651999998,((Varanus_caudolineatus:0.031386922920000004,(Varanus_bushi:0.013401035040000009,Varanus_gilleni:0.020430651079999973)100:0.03159433361999997)100:0.04323107223,((Varanus_primordius:0.06787460945000001,Varanus_kingorum:0.05062698403999999)99:0.023551705220000052,(Varanus_storri:0.05916774437000005,(Varanus_baritji:0.049560388720000015,Varanus_acanthurus:0.022847216569999995)99:0.01829295920999996)100:0.025900223970000025)99:0.018634714189999957)97:0.010338574860000005)88:0.005542244703000021)100:0.016735827640000034)38:0.0029156687060000186)100:0.02043534912)84:0.00767983003299999)100:0.027793269100000018)100:0.21343984579999997)100:0.1705396803999999)94:0.029705927310000213)100:0.11155722029999993,((((Brookesia_nasus:0.2164531798,Brookesia_lolontany:0.1351757065)79:0.027030710270000036,((((Brookesia_exarmata:0.11837346380000002,Brookesia_dentata:0.09718753980000006)100:0.03417087433999999,((Brookesia_peyrierasi:0.12489769039999998,Brookesia_karchei:0.1333606237)100:0.03853226861000003,(Brookesia_tuberculata:0.11936795830000002,Brookesia_minima:0.16977719719999995)63:0.0055796530580000114)83:0.01124318610999997)100:0.02040149314999995,((Brookesia_perarmata:0.06468071435,(Brookesia_decaryi:0.059501589150000034,(Brookesia_bonsi:0.017477314229999985,Brookesia_brygooi:0.02115664234000003)98:0.024702662860000002)100:0.03358237350000004)100:0.02842412484000001,((Brookesia_superciliaris:0.08614300466000002,Brookesia_therezieni:0.057501977829999995)100:0.028746179879999945,((Brookesia_ebenaui:0.08137511009999998,((Brookesia_lineata:0.0445825138,Brookesia_betschi:0.039659093369999954)51:0.0020781570900000323,(Brookesia_thieli:0.035172165440000014,Brookesia_vadoni:0.039379078089999964)44:0.005769749921999967)100:0.022489882190000032)18:0.00832056958899996,((Brookesia_griveaudi:0.03653412094999997,Brookesia_valerieae:0.031483895050000044)93:0.016820719309999954,(Brookesia_stumpffi:0.05568941040999997,(Brookesia_antakarana:0.0013867563949999662,Brookesia_ambreensis:0.001615619469000018)100:0.028697002919999992)48:0.006367689185999947)100:0.025625247809999974)22:0.009817650129000044)23:0.0055641477360000025)99:0.017856108599999976)100:0.1167314304,((Furcifer_balteatus:0.08411358447000006,(Furcifer_bifidus:0.12027307710000001,((Furcifer_minor:0.07478128023999997,(Furcifer_petteri:0.09274626685999998,Furcifer_willsii:0.06815863669)86:0.009969985618999977)62:0.012815333579999977,(Furcifer_campani:0.059238436340000034,(((Furcifer_angeli:0.02436848895999999,Furcifer_pardalis:0.020030244520000018)100:0.04726890493000002,(Furcifer_polleni:0.04513439706,Furcifer_cephalolepis:0.04572085533000003)96:0.007969661475999978)91:0.004207568827999997,((Furcifer_verrucosus:0.05296912831,Furcifer_oustaleti:0.042443310649999955)93:0.008432292584000023,(Furcifer_belalandaensis:0.04177461156999995,(Furcifer_lateralis:0.02510216090999995,(Furcifer_antimena:0.01911392077999996,Furcifer_labordi:0.022488242069999997)94:0.022772946090000024)100:0.020266105509999965)98:0.010020014389999998)98:0.010214329029999969)99:0.016669102479999975)94:0.013638158300000036)93:0.021100688570000026)99:0.03740724486000002)99:0.020151143480000022,((((Kinyongia_tenue:0.06118813676000001,Kinyongia_oxyrhina:0.04961285840999996)100:0.057027132410000014,((Kinyongia_adolfifriderici:0.04547992136000001,(Kinyongia_excubitor:0.10075404980000002,(Kinyongia_carpenteri:0.020289500510000003,Kinyongia_xenorhina:0.017694171250000057)98:0.020678760070000024)67:0.00970441187000004)100:0.06856835930000005,(Kinyongia_uthmoelleri:0.08934334376999997,((Kinyongia_boehmei:0.016842741169999953,Kinyongia_tavetana:0.00923916823399995)100:0.10430831839999999,(Kinyongia_matschiei:0.033019847249999956,(Kinyongia_multituberculata:0.020311618529999964,(Kinyongia_fischeri:0.0027647571029999485,Kinyongia_vosseleri:0.008625963441999951)100:0.017559129370000037)59:0.009771990082000026)100:0.04204017433999996)100:0.05854667793000001)92:0.015263383339999992)82:0.008113332712999966)95:0.012294699559999955,((Bradypodion_damaranum:0.02046263246000002,Bradypodion_pumilum:0.020925670460000045)96:0.014051330539999962,(Bradypodion_caffrum:0.02789236341000001,(((Bradypodion_thamnobates:0.0036465188250000002,Bradypodion_melanocephalum:0.007269643069999998)100:0.026028322099999945,(Bradypodion_transvaalense:0.01540534641000002,(Bradypodion_nemorale:0.006665821546000039,Bradypodion_dracomontanum:0.01077579498000003)87:0.005796288495000024)72:0.004495900187999946)94:0.006746033916000038,(Bradypodion_setaroi:0.042561258520000034,(Bradypodion_occidentale:0.026403040619999985,(Bradypodion_atromontanum:0.014336475010000016,(Bradypodion_gutturale:0.005737246272000007,(Bradypodion_taeniabronchum:0.010032395730000032,(Bradypodion_ventrale:0.0034146754599999607,Bradypodion_karrooicum:0.0024623020470000423)95:0.005537781653000007)95:0.005507923502000023)74:0.0021748063069999546)98:0.016595015339999963)85:0.008823895061000009)0:5.188985801000134E-4)33:0.002758745334999979)98:0.015427913539999949)100:0.07737624196000004)55:0.005023667019000033,((((Calumma_gastrotaenia:0.05112657851000002,Calumma_furcifer:0.05241165756999999)100:0.06493334354000002,(Rieppeleon_kerstenii:0.10171114459999997,(Rieppeleon_brevicaudatus:0.14624463789999997,Rieppeleon_brachyurus:0.08876195111999996)46:0.015814371669999994)100:0.17142769729999996)99:0.02364223868000004,((Calumma_cucullatum:0.06812778176,((Calumma_crypticum:0.01964094754000001,(Calumma_tsaratananense:0.020911975149999984,Calumma_brevicorne:0.008303273917000031)98:0.008293290244000051)88:0.012437253169999996,((Calumma_guibei:0.04981586016000006,Calumma_hilleniusi:0.03896551039999996)75:0.007854729252000037,(Calumma_malthe:0.046688818779999974,(Calumma_gallus:0.07484703825000005,(Calumma_fallax:0.045110756449999956,(Calumma_nasutum:0.024608972849999966,Calumma_boettgeri:0.010703593120000021)94:0.02006829891999995)97:0.01726540649999997)85:0.006707349057999967)93:0.009058188181000015)91:0.009202430159000019)100:0.02652792137000004)100:0.03998729731000006,(Nadzikambia_mlanjense:0.1285486723,((Rhampholeon_spectrum:0.1581061828,(Rhampholeon_temporalis:0.08404162728999998,(Rhampholeon_viridis:0.06362010417999997,Rhampholeon_spinosus:0.14305460920000002)98:0.06914873545)98:0.05388356201)73:0.018801924959999994,(Rhampholeon_marshalli:0.10822156660000004,((Rhampholeon_uluguruensis:0.04990644098999997,Rhampholeon_moyeri:0.07068463836999994)27:0.018289002259999965,(Rhampholeon_acuminatus:0.11611307460000009,((Rhampholeon_beraduccii:0.12929212350000008,Rhampholeon_boulengeri:0.0761357466)81:0.01199336106000004,(Rhampholeon_nchisiensis:0.06976665228000001,(Rhampholeon_chapmanorum:0.045826119430000034,Rhampholeon_platyceps:0.01693489943000004)100:0.025309135640000036)90:0.007642826352999954)91:0.02311810623999999)73:0.013254097439999946)100:0.04952106501999998)86:0.013777242219999986)99:0.033276824280000006)88:0.010914621249999978)78:0.006583144480999947)82:0.007864243807999993,(((Calumma_capuroni:0.07226542690000004,(Calumma_oshaughnessyi:0.02755327239000005,(Calumma_globifer:0.014692049989999956,Calumma_parsonii:0.02268342744999996)61:0.014223430749999988)100:0.05964586170999997)100:0.058124656169999955,(Chamaeleo_namaquensis:0.08367610035000006,(((Chamaeleo_quilensis:0.02292221921000004,(Chamaeleo_roperi:0.04132492234999996,Chamaeleo_dilepis:0.02667426683999996)12:0.0026762245479999835)99:0.021655796220000023,(Chamaeleo_laevigatus:0.06917681562,(Chamaeleo_gracilis:0.006067603470999994,Chamaeleo_necasi:0.04050060014000001)36:0.01077707359000002)100:0.028777789850000013)99:0.020500845389999967,(Chamaeleo_senegalensis:0.06639927187000005,(Chamaeleo_monachus:0.07235132161000002,((Chamaeleo_zeylanicus:0.050511625199999965,(Chamaeleo_arabicus:0.017992561909999982,Chamaeleo_calyptratus:0.013003593540000025)100:0.019946604489999964)98:0.013704136199999994,(Chamaeleo_africanus:0.037732622199999954,(Chamaeleo_chamaeleon:0.036471640719999976,Chamaeleo_calcaricarens:0.02823207629000002)26:0.005992861023999985)95:0.008519785494999987)100:0.028689190519999963)38:0.009662941937999991)22:0.008084139415999947)100:0.06050224717999997)90:0.01483684461000001)95:0.011216963660000023,(((Chamaeleo_affinis:0.08819154239000004,(Chamaeleo_balebicornutus:0.002861618049999959,Chamaeleo_harennae:0.015353414100000018)100:0.04603953205)100:0.053000322259999955,((Chamaeleo_wiedersheimi:0.03401629135999995,(Chamaeleo_pfefferi:0.024937688119999968,Chamaeleo_quadricornis:0.03043112546000004)50:0.0051798841869999945)96:0.01357032617999998,(Chamaeleo_feae:0.03741189104999998,(Chamaeleo_cristatus:0.016216103550000027,Chamaeleo_montium:0.025376716689999967)85:0.009606026463999995)100:0.03855420606000004)100:0.053066430839999956)66:0.0059310642419999615,((Chamaeleo_oweni:0.11452057280000005,(Chamaeleo_melleri:0.06961175020999999,Chamaeleo_johnstoni:0.07461939515000005)93:0.022430950209999967)97:0.023818983580000008,(Chamaeleo_deremensis:0.06972102138000003,((Chamaeleo_tempeli:0.029917794730000002,Chamaeleo_werneri:0.054404970080000004)92:0.025266275999999976,((Chamaeleo_fuelleborni:0.037604301829999964,Chamaeleo_goetzei:0.06577623226999996)91:0.01691027920999999,(Chamaeleo_bitaeniatus:0.05313807235000001,(Chamaeleo_jacksonii:0.03678006630999997,((Chamaeleo_schubotzi:0.018624136050000017,Chamaeleo_narraioca:0.008203766077999997)90:0.010673203089999972,(Chamaeleo_hoehnelii:0.021476195199999992,(Chamaeleo_ellioti:0.028506751739999947,(Chamaeleo_sternfeldi:0.01589078448000003,Chamaeleo_rudis:0.0168708286)66:0.002851939147999971)97:0.007208564047999966)87:0.0037377463729999505)85:0.0062839797899999494)42:0.008971574190000053)98:0.026596557029999968)70:0.004967982754999989)97:0.016321957659999997)92:0.010949119259999973)98:0.012371294170000047)100:0.021998333890000055)85:0.008568383546999958)47:0.006275829781000053)58:0.008674586722000055)100:0.06285370404000001)8:0.021705975749999995)100:0.23000865670000004,(((Uromastyx_hardwickii:0.12318987280000004,(Uromastyx_asmussi:0.13835651260000004,Uromastyx_loricata:0.048026184589999965)95:0.061114154460000014)94:0.03816095508999995,(Uromastyx_princeps:0.19026943939999996,(Uromastyx_macfadyeni:0.08590935720000004,((Uromastyx_geyri:0.03255670913999997,(Uromastyx_dispar:0.024332931130000013,Uromastyx_acanthinura:0.019653830240000003)94:0.012403191330000007)100:0.05292190589000001,(Uromastyx_thomasi:0.17965296210000004,((Uromastyx_leptieni:0.02050741506999998,Uromastyx_aegyptia:0.023217754239999944)100:0.07313573284999997,((Uromastyx_yemenensis:0.015377824889999947,Uromastyx_benti:0.028944564729999955)100:0.042738740210000015,(Uromastyx_ocellata:0.05423961487999995,Uromastyx_ornata:0.03903573911000002)99:0.02265690439000001)100:0.03412748003999999)70:0.008420415974999984)91:0.02043950094000002)25:0.013963838500000048)74:0.03625885384000005)86:0.04982579788999997)100:0.1549201309,(((Leiolepis_guentherpetersi:0.012426972880000053,Leiolepis_guttata:0.009121445611000034)100:0.07158250846000003,(Leiolepis_reevesii:0.010915249640000013,Leiolepis_belliana:0.009328207376000042)100:0.07040636217999996)100:0.24394503070000007,((Hydrosaurus_amboinensis:0.2506251394,(Physignathus_cocincinus:0.16382006279999994,(((Hypsilurus_spinipes:0.08064089223000004,(Hypsilurus_dilophus:0.13603313559999997,Hypsilurus_boydii:0.03859911495000001)97:0.017366543700000014)92:0.008621164187999963,((Chelosania_brunnea:0.09703226782999996,Moloch_horridus:0.07335245021000003)98:0.020013345780000025,(Hypsilurus_modestus:0.10197965279999999,(Hypsilurus_papuensis:0.08990509858000006,(Hypsilurus_bruijnii:0.044858944150000024,Hypsilurus_nigrigularis:0.04080442292999997)51:0.008157317316999979)100:0.05828663715000004)100:0.04177161380000005)40:0.0043503027600000355)85:0.00505836793500003,(Physignathus_lesueurii:0.07809568304000003,(((Ctenophorus_maculosus:0.09180891367999999,(Ctenophorus_clayi:0.10639357490000001,Ctenophorus_adelaidensis:0.07518319047)24:0.001984372664999956)75:0.0031115180559999622,((Ctenophorus_salinarum:0.08181035777000001,Ctenophorus_gibba:0.06719056218999997)96:0.019273005700000012,(Ctenophorus_cristatus:0.05331588375999996,(((Ctenophorus_reticulatus:0.0899149857399999,Ctenophorus_nuchalis:0.09844089274000001)98:0.034932353279999995,(Ctenophorus_rufescens:0.04654278606999995,((Ctenophorus_fionni:0.02776709849000003,Ctenophorus_decresii:0.017403634869999962)90:0.006789078128999981,(Ctenophorus_vadnappa:0.04182807090000007,Ctenophorus_tjantjalka:0.04517145318000004)10:0.00450020875599999)99:0.026739699399999983)99:0.02570101737999997)43:0.006635123036999979,((Ctenophorus_ornatus:0.04562197026000003,Ctenophorus_caudicinctus:0.07129923526000004)100:0.03145689100000004,((Ctenophorus_isolepis:0.061249272840000035,(Ctenophorus_mckenziei:0.032078467139999955,Ctenophorus_scutulatus:0.03529106082)100:0.027091064539999987)92:0.010839665570000045,(Ctenophorus_pictus:0.06254568731999999,(Ctenophorus_maculatus:0.02996538682000005,(Ctenophorus_femoralis:0.037926873259999994,Ctenophorus_fordi:0.01740703769999996)94:0.014532232099999987)100:0.029582523990000054)90:0.008797397042999977)76:0.006023546115999978)53:0.005347987062999993)79:0.002771714566999983)14:0.002705697833000009)100:0.02016005580000002)100:0.02294927535000002,((Lophognathus_longirostris:0.13930933739999996,Lophognathus_temporalis:0.2786811478000001)71:0.030241178509999966,((Chlamydosaurus_kingii:0.05727682422000002,(Lophognathus_gilberti:0.07280038068999994,(Amphibolurus_norrisi:0.02606849598000005,Amphibolurus_muricatus:0.022520314720000045)97:0.013750195600000015)94:0.014911559109999972)100:0.03907074180000003,(((Tympanocryptis_uniformis:0.06704146618999995,((Tympanocryptis_tetraporophora:0.016657704969999965,Tympanocryptis_intima:0.03262596583999999)99:0.02988272086999999,(Tympanocryptis_cephalus:0.02454142970999995,(Tympanocryptis_lineata:0.024736585320000004,Tympanocryptis_pinguicolla:0.023270665580000016)53:0.006764191839999989)100:0.028156068980000004)38:0.009585754530999968)100:0.02726522194000003,(Rankinia_diemensis:0.06555508201000004,((Pogona_nullarbor:0.008153715942999962,Pogona_barbata:0.00775233038300005)100:0.03064025187999997,((Pogona_vitticeps:0.00823024073300005,Pogona_minor:0.009031893059999963)94:0.0065763968900000025,(Pogona_minima:0.021102762040000056,Pogona_henrylawsoni:0.01607089295999997)14:0.00458541351499997)99:0.01948672391999995)99:0.02298556411999997)63:0.008155876314000055)34:0.0033786254450000053,(Diporiphora_superba:0.11013829640000006,(((Diporiphora_australis:0.08009261568999992,Caimanops_amphiboluroides:0.04832778243000002)32:0.012075317570000021,(Amphibolurus_nobbi:0.05794244256000003,(Diporiphora_bennettii:0.07211764730999992,(Diporiphora_albilabris:0.03224436963999999,(Diporiphora_lalliae:0.03153470164999994,Diporiphora_arnhemica:0.03039539559999993)26:0.00857462049900004)95:0.022574569929999955)100:0.02814485978000003)56:0.00536296598899999)95:0.010223977650000049,((Diporiphora_winneckei:0.03945684573999997,Diporiphora_linga:0.04545775167999999)99:0.024327295189999987,(Diporiphora_reginae:0.06390831613000003,((Diporiphora_valens:0.022650415089999987,Diporiphora_pindan:0.022860132359999952)100:0.02866291250999997,(Diporiphora_bilineata:0.04422169227999995,Diporiphora_magna:0.04430671398999997)76:0.012302589589999968)67:0.006123662237000005)5:0.008693194992000053)81:0.01255185060999997)95:0.010781124969999945)44:0.005761938381000031)99:0.017228106559999956)71:0.009309689600000004)100:0.018852619010000016)100:0.018156297410000022)71:0.007327090084999988)100:0.05220658543000001)100:0.19772169370000003)23:0.019674913020000018,((((Laudakia_stellio:0.2165040571000001,((Laudakia_sacra:0.12623656010000006,(Laudakia_nupta:0.14543266089999995,Laudakia_tuberculata:0.1006902154)29:0.014924154160000036)99:0.045766641419999976,(Laudakia_lehmanni:0.07161383084999995,((Laudakia_stoliczkana:0.06150579844000004,Laudakia_himalayana:0.04638113144)85:0.011781529970000038,(Laudakia_microlepis:0.05057906046000005,(Laudakia_erythrogastra:0.01819608854999999,Laudakia_caucasia:0.02100826314000004)100:0.04085955992000001)88:0.010614391980000026)84:0.01741578548)99:0.039269278579999956)13:0.012440368889999998)94:0.018465668080000053,(Phrynocephalus_scutellatus:0.13562859169999997,(Phrynocephalus_interscapularis:0.09711142297999997,((Phrynocephalus_forsythii:0.04233588548000011,(Phrynocephalus_theobaldi:0.025235241729999913,(Phrynocephalus_putjatai:0.04595140651999996,(Phrynocephalus_lidskii:0.013817872150000077,Phrynocephalus_vlangalii:0.01841866180000007)73:0.007914957987000037)75:0.003116403736999951)90:0.010154847110000031)100:0.03288382868999995,(Phrynocephalus_axillaris:0.04365426983999998,((Phrynocephalus_mystaceus:0.05405994780000001,Phrynocephalus_helioscopus:0.0746824517900001)23:0.009498572115000048,(Phrynocephalus_raddei:0.08079403768999993,((Phrynocephalus_przewalskii:0.016957064589999904,Phrynocephalus_versicolor:0.024255353510000077)100:0.019884201650000044,(Phrynocephalus_melanurus:0.017629629890000054,(Phrynocephalus_guttatus:0.013301095769999938,Phrynocephalus_albolineatus:0.01826004680000004)90:0.015683159089999954)96:0.012427200509999903)100:0.026854124289999892)94:0.013452238750000012)89:0.00955981571800002)91:0.012835495459999957)18:0.011709470230000019)64:0.010870347779999956)100:0.12508480899999996)84:0.0212250759,(((Pseudotrapelus_sinaitus:0.21419682269999996,(Xenagama_taylori:0.06729247781999992,Acanthocercus_atricollis:0.10547161360000001)95:0.11082228610000011)100:0.14475391950000005,(Bufoniceps_laungwalaensis:0.1928494891,(Trapelus_sanguinolentus:0.03875886953000007,(Trapelus_mutabilis:0.03517198364999996,(Trapelus_agilis:0.04581798978999996,((Trapelus_savignii:0.0020082136090000535,Trapelus_flavimaculatus:5.867485510000492E-4)100:0.05822937165999997,(Trapelus_pallidus:0.10934512330000001,Trapelus_ruderatus:0.08749895242000005)93:0.018261966549999897)89:0.011067968199999889)99:0.02287838748000004)18:0.004492989874000042)99:0.07939220197000008)100:0.11971553820000003)66:0.026104390690000034,((Agama_spinosa:0.09363459672000007,(Agama_boueti:0.01745777854000008,(Agama_castroviejoi:0.006266919533999937,Agama_impalearis:3.1284881640836204E-6)96:0.03452774462000008)100:0.06919282658999992)100:0.08004685369000009,((Agama_boulengeri:0.17824345530000008,(Agama_insularis:0.13109978719999993,(Agama_weidholzi:0.09384561859000007,Agama_gracilimembris:0.07601622748000003)69:0.06556903423999993)84:0.03824957395999995)76:0.02479718677000009,(((Agama_atra:0.08818444814000004,Agama_anchietae:0.08953165133999996)100:0.06174774632000002,(Agama_hispida:0.12865833960000006,(Agama_aculeata:0.03940207481999991,Agama_armata:0.01693832838999998)100:0.09126508412)50:0.028512471039999987)100:0.043644899720000074,(((Agama_rueppelli:0.0908183146199999,Agama_caudospinosa:0.08746782699)10:0.01484614996000011,(Agama_lionotus:0.03376746197999991,(Agama_mwanzae:0.06434361391999999,Agama_kaimosae:0.024667048520000012)65:0.012366685179999948)91:0.010425868360000035)100:0.04575984518000009,((Agama_doriae:0.0758919657299999,Agama_sankaranica:0.0546982869699999)99:0.03939324762000007,(Agama_agama:0.020536632470000038,(Agama_finchi:0.031682633910000035,(Agama_paragama:0.07871458844000001,Agama_planiceps:0.054773401490000095)68:0.015276815540000044)68:0.011382437730000028)100:0.038696690300000114)100:0.029791046359999962)98:0.03164147247000004)16:0.008234507872999952)91:0.02554875611000007)100:0.26208896409999993)100:0.04778849392999995)100:0.18159600879999993,(Mantheyus_phuwuanensis:0.3024120979,((((Ptyctolaemus_collicristatus:0.13430318939999997,Ptyctolaemus_gularis:0.1703465285000001)100:0.10455941970000004,(Japalura_tricarinata:0.10571640829999995,Japalura_variegata:0.15088046509999997)41:0.02567621038000001)70:0.022584724070000006,(Draco_dussumieri:0.21612526630000006,(Draco_lineatus:0.07712642855999996,(((Draco_maculatus:0.10865618250000009,(Draco_cristatellus:0.06929102975000001,Draco_fimbriatus:0.05559174826999991)97:0.025191235309999893)95:0.019915591730000015,((Draco_mindanensis:0.045661365250000086,Draco_maximus:0.054953653530000035)53:0.008911226621999946,(Draco_quinquefasciatus:0.06068566129000008,((Draco_blanfordii:0.06622027931999996,(Draco_obscurus:0.03349197524000003,Draco_taeniopterus:0.04485866367999991)100:0.050615115999999905)61:0.012242515410000099,(Draco_melanopogon:0.0501235592,(Draco_indochinensis:0.06656255793999999,Draco_haematopogon:0.06556457287000006)95:0.02138849214000005)65:0.010323627540000047)96:0.014754077089999984)59:0.005441449996000047)100:0.03327628188999998)99:0.033640471500000046,(((Draco_beccarii:0.059765421280000064,(Draco_rhytisma:0.031907116219999976,Draco_bourouniensis:0.04308021767000003)99:0.02425143960999998)24:0.009764837299999996,(Draco_spilonotus:0.007891180144999899,(Draco_biaro:0.015833763350000085,Draco_caerulhians:0.01052013901000004)97:0.011571647410000052)100:0.04406067603000008)100:0.03943900533,(Draco_bimaculatus:0.0884787133199999,((Draco_volans:0.03269451875000007,(Draco_boschmai:0.02215132190000002,Draco_timorensis:0.04553043917999999)99:0.0213627033199999)100:0.06317495627999992,((Draco_cyanopterus:0.01863554589000005,Draco_reticulatus:0.0276270701600001)100:0.07314895731999993,(Draco_quadrasi:0.06099718113000008,((Draco_cornutus:0.04802813797000005,Draco_guentheri:0.06595902525999997)91:0.01242343947000002,(Draco_spilopterus:0.08062840948000005,(Draco_ornatus:0.05654250558999996,Draco_palawanensis:0.06166344423999992)87:0.010890221269999945)32:0.00785628194400001)85:0.007001364463999904)46:0.007298228490999925)28:0.008971900392999999)100:0.04047757425999998)18:0.01230426236000004)95:0.020219366560000007)86:0.024743037849999983)92:0.03781806964000001)86:0.04142408254999996)100:0.08334824724,(Phoxophrys_nigrilabris:0.3250150393000001,((Gonocephalus_robinsonii:0.2471639766000001,Japalura_polygonata:0.2669087900000001)100:0.1330787109,((((Coryphophylax_subcristatus:0.1460620936000001,Aphaniotis_fusca:0.16857063290000007)98:0.07525056144999998,(Bronchocela_cristatella:0.19847656759999988,(Gonocephalus_grandis:0.17780618310000007,(Gonocephalus_kuhlii:3.1284881640836204E-6,Gonocephalus_chamaeleontinus:3.1284881640836204E-6)100:0.11408293959999993)87:0.03858909361999996)85:0.04111931194999996)97:0.03650105674000004,((Lyriocephalus_scutatus:0.0992760732100001,(Cophotis_ceylanica:0.009844054812999992,Cophotis_dumbara:0.016815491140000027)100:0.05140768369000004)97:0.03010117989000005,(Ceratophora_aspera:0.1139512976999999,(Ceratophora_karu:0.09507512140999996,(Ceratophora_erdeleni:0.017974985630000107,Ceratophora_stoddartii:0.0021906094810000276)100:0.061209031900000044)90:0.02117585234999997)45:0.024283265440000035)100:0.06890865807000002)86:0.03130770137000005,(((Calotes_mystaceus:0.12635917380000006,(Calotes_emma:0.009919492512000083,Calotes_chincollium:0.0027722669329999228)100:0.10934908230000007)72:0.014768954909999965,(((Calotes_htunwini:0.06174764377999997,Calotes_calotes:0.07277717918000004)91:0.020001067579999976,(Calotes_irawadi:0.012662907009999946,Calotes_versicolor:0.024023697879999917)100:0.07271540394999998)23:0.00909439263699996,((Calotes_liolepis:0.05555864129999999,Calotes_nigrilabris:0.025339802700000025)99:0.02845311211000001,(Calotes_ceylonensis:0.07781973196999992,Calotes_liocephalus:0.0691140765599999)55:0.008359341267999976)90:0.010186515060000012)99:0.037167267459999986)100:0.13791157649999997,(Salea_horsfieldii:0.12418997860000003,((Acanthosaura_crucigera:0.09169180618000006,(Acanthosaura_armata:0.08067042597999996,(Acanthosaura_lepidogaster:0.055715595459999934,Acanthosaura_capra:0.06320036778999993)28:0.008778556400000026)37:0.010504211240000005)100:0.14271623909999998,((Otocryptis_wiegmanni:0.16275342550000005,Sitana_ponticeriana:0.15678634530000002)100:0.14271307300000002,((Japalura_splendida:0.09199526918000012,Japalura_flaviceps:0.050365829990000055)100:0.06090612143999996,(Salea_kakhienensis:0.08641903104999993,(Pseudocalotes_flavigula:0.11739287660000008,Pseudocalotes_brevipes:0.0843641611499999)95:0.02927110201000005)100:0.06125830295000001)99:0.053904372790000044)19:0.023500455340000004)69:0.004468037766999999)96:0.017687045940000035)50:0.015136327490000046)81:0.012031042239999956)52:0.016420521529999954)32:0.02193425424999995)100:0.07592025168999994)100:0.06599198025999997)100:0.038531963940000025)100:0.06478931114000008)96:0.023096169429999924)100:0.046828232079999976)100:0.23573935940000001,(((((Stenocercus_ochoai:0.09116320727000005,Stenocercus_formosus:0.08528533955999995)94:0.01932037750000004,(Stenocercus_apurimacus:0.14539745510000002,Stenocercus_scapularis:0.08513764545000002)94:0.023507178250000038)86:0.01738576369,((Stenocercus_roseiventris:0.09183512443999997,(Stenocercus_doellojuradoi:0.04508884267000002,Stenocercus_azureus:0.042666476970000033)100:0.053885451259999995)64:0.00980456200799995,(((Stenocercus_caducus:0.13438913220000004,Stenocercus_limitaris:0.10396489689999999)69:0.020017921759999946,((Stenocercus_percultus:0.04796702326000002,Stenocercus_ornatus:0.05350245123999997)100:0.040617647499999965,((Stenocercus_iridescens:0.043126857620000014,Stenocercus_puyango:0.06648901963999998)100:0.05834436835000001,((Stenocercus_rhodomelas:0.06634070472999998,Stenocercus_angulifer:0.06939100173000001)89:0.010809526790000024,(Stenocercus_chota:0.04394725871000005,(Stenocercus_festae:0.04149146602999998,(Stenocercus_angel:0.019071967869999984,Stenocercus_guentheri:0.010919416759999967)100:0.025037848129999984)96:0.014575504169999975)99:0.017089173609999952)82:0.012402539450000027)96:0.015382895120000017)13:0.0028492546780000128)88:0.014497597900000048,(Stenocercus_humeralis:0.08017274375000005,((Stenocercus_marmoratus:0.10484217390000006,(Stenocercus_torquatus:0.040306255349999986,Stenocercus_crassicaudatus:0.03056734863999999)100:0.029600214779999967)71:0.009119420993999983,(Stenocercus_varius:0.07371551750000005,((Stenocercus_imitator:0.07496954519999999,(Stenocercus_empetrus:0.05041753456999998,Stenocercus_eunetopsis:0.058036735429999986)94:0.015655427190000015)89:0.008818727278000038,((Stenocercus_cupreus:0.055381206760000024,Stenocercus_boettgeri:0.042691753730000004)100:0.02753445402999999,((Stenocercus_ornatissimus:0.06291008660999997,Stenocercus_chrysopygus:0.08087820140000002)78:0.009105306622000042,((Stenocercus_stigmosus:0.05433142758999998,Stenocercus_melanopygus:0.04944010623000006)88:0.00957134550000005,(Stenocercus_latebrosus:0.09140973566999999,Stenocercus_orientalis:0.09224824460000003)33:0.0055427317880000215)85:0.007003624686000021)100:0.040789798399999966)79:0.006782913045999983)88:0.0072342834090000085)0:3.128488163972598E-6)73:0.008532839485000054)100:0.05187764818999996)84:0.013283277780000047)78:0.013771745819999959)100:0.15533955369999997,(((Microlophus_thoracicus:0.10345904650000004,(Microlophus_theresiae:0.058439099600000044,((Microlophus_heterolepis:0.0016325791979999726,(Microlophus_peruvianus:0.039323907059999996,Microlophus_tigris:0.01589334683999999)96:0.007231102581000015)100:0.01323824222000003,(Microlophus_quadrivittatus:0.0012775359319999735,(Microlophus_atacamensis:0.005196616385999997,(Microlophus_yanezi:0.003960770161000049,Microlophus_theresioides:0.004578284951999967)98:0.0045382686689999785)100:0.06203471831999996)22:0.01131254370000001)100:0.028134599000000038)99:0.021434194120000027)100:0.02702078428999999,(Microlophus_koepckeorum:0.09855406265,((Microlophus_occipitalis:0.07098984814999998,(Microlophus_habelii:0.04659471978999996,Microlophus_bivittatus:0.014221493330000001)100:0.030978007279999997)100:0.05490788490999998,(Microlophus_stolzmanni:0.08823524217,(Microlophus_delanonis:0.03759685307000005,(Microlophus_grayii:0.02522540863,(Microlophus_pacificus:0.019873223509999982,(Microlophus_duncanensis:0.02393403986999998,Microlophus_albemarlensis:0.01016438302)95:0.009097791252000054)64:0.006596335807000031)100:0.028619065450000036)100:0.04355980295999995)25:0.007769209717999992)26:0.007915051746000046)100:0.020156030939999958)100:0.037879823029999926,(Uranoscodon_superciliosus:0.21037554349999998,(((Tropidurus_bogerti:0.07130118358000004,Uracentron_flaviceps:0.12672737310000004)74:0.01989927715999995,(Strobilurus_torquatus:0.1529989317,(Plica_umbra:0.16961682319999993,(Plica_plica:0.04360562183000005,Plica_lumaria:0.03200332283999996)99:0.04346130467999998)4:0.016723776109999977)78:0.02306529162000004)98:0.026138973400000043,((Tropidurus_spinulosus:0.04354866187999995,Tropidurus_callathelys:0.056807187039999985)100:0.15485113849999999,((Eurolophosaurus_divaricatus:0.06910595385999996,(Eurolophosaurus_nanuzae:0.08396847979,Eurolophosaurus_amathites:0.05401903346000003)100:0.05500150894)100:0.05943551898999999,(Tropidurus_hygomi:0.049837500069999985,(Tropidurus_montanus:0.038050301860000024,((Tropidurus_itambere:0.03428644943000003,Tropidurus_psammonastes:0.025374977749999972)100:0.031120714459999976,((Tropidurus_insulanus:0.048259291339999955,(Tropidurus_oreadicus:0.009061797835000052,(Tropidurus_torquatus:0.005714446138999962,Tropidurus_hispidus:0.01285716666000003)89:0.006855063705999975)98:0.015517423459999957)100:0.03431105265000001,((Tropidurus_erythrocephalus:0.037735310089999974,Tropidurus_mucujensis:0.015614541789999992)44:0.010574560390000043,(Tropidurus_etheridgei:0.027169410319999976,Tropidurus_cocorobensis:0.04945296753999995)98:0.020469773189999985)83:0.01141103428000001)35:0.008451357861000042)97:0.01587229096999998)73:0.00512130966900004)100:0.03786704077000003)36:0.012995825049999965)44:0.018418626130000004)100:0.030349589499999996)15:0.02240443403999992)100:0.07754540837000001)100:0.05781755411000011,(((Dipsosaurus_dorsalis:0.14525292579999993,(Brachylophus_vitiensis:0.006217086308999975,Brachylophus_fasciatus:0.015466154580000002)100:0.15755997909999997)34:0.020132028600000074,(((Iguana_delicatissima:0.034542837810000004,Iguana_iguana:0.04651790240999998)99:0.01886384505000005,(Sauromalus_ater:0.014789768019999983,(Sauromalus_klauberi:0.008795346057000053,(Sauromalus_varius:0.006702597064999982,Sauromalus_hispidus:0.00521549793999998)61:0.002130751374999962)0:0.010701745490000025)100:0.03705038195999999)92:0.009999317718,((Cyclura_pinguis:0.04608256217999995,((Cyclura_cornuta:0.042047498399999994,(Cyclura_carinata:0.01657296681999998,Cyclura_ricordi:0.013908734859999994)97:0.025038801779999953)94:0.019877089670000014,(Cyclura_collei:0.04297643200000001,(Cyclura_rileyi:0.010153800949999958,(Cyclura_cychlura:0.006832215095999961,Cyclura_nubila:0.01096908739000002)86:0.007399407986000028)85:0.018797390380000056)57:0.009988682881999944)95:0.019491719439999944)100:0.06040915873999997,((Amblyrhynchus_cristatus:0.06668337561000004,(Conolophus_pallidus:0.006424985928000004,Conolophus_subcristatus:0.004253044170000053)100:0.054160947429999995)26:0.005261262384000043,((Ctenosaura_similis:0.055477440680000045,(Ctenosaura_hemilopha:0.039266701079999966,(Ctenosaura_pectinata:0.02699925473999998,Ctenosaura_acanthura:0.009077939417999947)99:0.03165295472999996)96:0.015628959960000022)62:0.004635034048000031,((Ctenosaura_melanosterna:0.004108207496000049,(Ctenosaura_bakeri:0.0056430766410000555,Ctenosaura_oedirhina:0.005926976113999949)34:9.728822004000381E-4)98:0.008809857815999966,((Ctenosaura_oaxacana:0.009881397100000022,Ctenosaura_quinquecarinata:0.004045987954000019)72:0.007138217353999998,(Ctenosaura_flavidorsalis:0.003387249545000026,Ctenosaura_palearis:0.006981495421000017)74:0.001808583023000021)99:0.010643814809999985)100:0.037674076369999976)99:0.017061518979999968)100:0.020293773010000016)56:0.003947559130999978)100:0.06735901714000003)100:0.07833235808000005,(((Leiocephalus_raviceps:0.09121520442999997,Leiocephalus_carinatus:0.08715196540000003)94:0.03137371083999996,((Leiocephalus_barahonensis:0.07250980666999995,Leiocephalus_schreibersii:0.07139040703999999)13:0.012068569390000006,(Leiocephalus_personatus:0.05998472977000002,Leiocephalus_psammodromus:0.06446057659000004)93:0.012539876409999984)92:0.016916114849999997)100:0.17555132340000001,((((Gambelia_wislizenii:0.005118926876000018,(Gambelia_copeii:0.01782993861000004,Gambelia_sila:0.015728737739999943)16:0.003172140647999977)100:0.07844699734000005,((Crotaphytus_reticulatus:0.018916051040000048,Crotaphytus_antiquus:0.016079134689999997)99:0.023061289080000047,((Crotaphytus_bicinctores:0.044228870850000046,(Crotaphytus_collaris:0.010717532290000054,Crotaphytus_nebrius:0.016280895500000003)100:0.02993586247000002)93:0.010778593359999977,(Crotaphytus_vestigium:0.0061537263669999565,(Crotaphytus_grismeri:0.004947306569999976,Crotaphytus_insularis:0.01627141124999998)82:0.004684541991999969)100:0.037931188920000025)83:0.0063259026599999935)100:0.03519084064)100:0.11802984920000004,((((Callisaurus_draconoides:0.07110918273,(Cophosaurus_texanus:0.07900521520000003,(Holbrookia_lacerata:0.07135272127000003,(Holbrookia_maculata:0.03220864368999998,Holbrookia_propinqua:0.03544627164000003)100:0.02920284130999995)99:0.01650651671000003)29:0.00979538130799995)99:0.018175270209999983,((Uma_paraphygas:0.03431225352,Uma_exsul:0.02595692707999997)100:0.04737982555999998,(Uma_scoparia:0.02299417920000002,(Uma_notata:0.004384107212999977,Uma_inornata:9.188648274000011E-4)100:0.018373159729999977)100:0.027329888230000043)100:0.027934107109999995)100:0.027185585779999966,(Phrynosoma_cornutum:0.08860771846000004,((Phrynosoma_solare:0.07431909959999994,((Phrynosoma_platyrhinos:0.026978107080000036,Phrynosoma_mcallii:0.04207940789999998)100:0.02072830803000003,(Phrynosoma_coronatum:0.023215046480000057,(Phrynosoma_blainvillii:0.023708469210000027,(Phrynosoma_wigginsi:0.003974007745000008,Phrynosoma_cerroense:0.0025040443160000425)96:0.012001358899999981)23:0.0053684875230000095)100:0.03519218246)39:0.005309851237000007)96:0.007218012289999964,((Phrynosoma_asio:0.08657576746999995,(Phrynosoma_taurus:0.04319061999999996,Phrynosoma_braconnieri:0.04818211644000003)92:0.013737637550000015)88:0.00919917292700001,(Phrynosoma_modestum:0.06048911001000001,(Phrynosoma_orbiculare:0.06560134301999998,(Phrynosoma_ditmarsi:0.03560218817000005,(Phrynosoma_hernandesi:0.013312993160000008,Phrynosoma_douglassii:0.024435319239999975)99:0.01012835087999997)100:0.024062995460000014)97:0.011463043080000013)100:0.014425595540000002)16:0.003577551076999974)95:0.012645789100000027)100:0.029883759970000034)100:0.047689369669999926,(((Petrosaurus_mearnsi:0.06775103910000002,(Petrosaurus_thalassinus:0.003553749659000016,Petrosaurus_repens:0.007068552312999965)100:0.07219906159)100:0.03405205186000004,(Uta_squamata:0.036152786219999955,(Uta_palmeri:0.02120381323999998,(Uta_stejnegeri:0.0014129152320000449,Uta_stansburiana:0.009291830858999983)100:0.020741600579999964)76:0.009571755700000018)100:0.07231491554000002)40:0.006329735397999969,(((Urosaurus_bicarinatus:0.049221264659999986,Urosaurus_gadovi:0.045835265380000045)100:0.06294462080999996,((Urosaurus_nigricaudus:0.05857403326999999,Urosaurus_lahtelai:0.05808864870999997)99:0.01941258729999995,(Urosaurus_graciosus:0.05061930875999998,(Urosaurus_ornatus:0.03508405250000002,(Urosaurus_auriculatus:0.009835606344000047,Urosaurus_clarionensis:0.010549299230000031)100:0.023629953209999943)100:0.01928482375999996)99:0.020125641789999982)100:0.03369486761999996)100:0.025565918239999985,(((Sceloporus_couchii:0.07711994204999995,Sceloporus_parvus:0.09950742423000003)96:0.019885198999999965,(Sceloporus_chrysostictus:0.08456782776000005,(Sceloporus_teapensis:0.019963113710000036,(Sceloporus_variabilis:0.03362939754000005,(Sceloporus_cozumelae:0.05704068551999997,Sceloporus_smithi:0.016512798669999995)97:0.024749526040000025)91:0.023932543240000048)0:0.004843318638000027)100:0.062111476200000015)100:0.03798815880999995,(((Sceloporus_angustus:0.057055400700000036,Sceloporus_grandaevus:0.03727371356999998)100:0.04426867381999999,(Sceloporus_utiformis:0.09395921649999994,(Sceloporus_carinatus:0.07842447457000001,(Sceloporus_siniferus:0.03379076269000003,Sceloporus_squamosus:0.044711205899999995)100:0.04073795835000005)100:0.05270511370999997)31:0.010860569989999957)100:0.03690565035999993,(Sceloporus_merriami:0.10825473029999999,((Sceloporus_nelsoni:0.09431528767999997,Sceloporus_pyrocephalus:0.08682690214)95:0.03995619294999997,(((Sceloporus_ochoterenae:0.07177560900000002,Sceloporus_jalapae:0.07928624027999998)100:0.05106013668999998,(Sceloporus_maculosus:0.07568201862000001,Sceloporus_gadoviae:0.08836847364)100:0.03484976262999995)82:0.016475790580000038,((Sceloporus_vandenburgianus:0.025978581259999967,(Sceloporus_arenicolus:0.0115046003,Sceloporus_graciosus:0.011868572519999954)99:0.014005640209999948)100:0.06343180927000003,(((Sceloporus_licki:0.04507671964000004,(Sceloporus_hunsakeri:0.021826395249999964,Sceloporus_orcutti:0.02472476961000003)99:0.018127130190000007)100:0.02384343293000002,(Sceloporus_magister:0.07329562601999995,(Sceloporus_lineatulus:0.01543137909000003,Sceloporus_zosteromus:0.009957569250999998)99:0.03772447976000004)99:0.013593106069999972)100:0.014555635649999954,(Sceloporus_melanorhinus:0.059199897349999975,(((Sceloporus_grammicus:0.05150077006999998,(Sceloporus_heterolepis:0.03213191779000002,Sceloporus_palaciosi:0.023721024790000045)97:0.013248472949999979)100:0.019296367499999967,((Sceloporus_bicanthalis:0.023639989400000005,Sceloporus_aeneus:0.01870882560999998)99:0.017671432089999994,((Sceloporus_slevini:0.02362872724999998,Sceloporus_scalaris:0.004370223889999969)99:0.023879056499999995,(Sceloporus_chaneyi:0.004319732397000009,(Sceloporus_goldmani:0.0010763217970000127,Sceloporus_samcolemani:0.006475543364000025)100:0.024734708590000043)98:0.023239183409999975)98:0.014287404890000022)100:0.030983257890000004)89:0.007323641655999968,(((Sceloporus_megalepidurus:0.060573794930000036,(Sceloporus_insignis:0.029203356959999982,(Sceloporus_jarrovii:0.04754708291999998,(Sceloporus_bulleri:0.03696380459000004,Sceloporus_torquatus:0.022771510450000032)97:0.01899294061000001)32:0.007048699950999993)92:0.01200524308999995)96:0.00866517664699995,((Sceloporus_macdougalli:0.02550025682000001,Sceloporus_mucronatus:0.014114054560000033)100:0.020734171710000027,((Sceloporus_dugesii:0.04218894578999999,Sceloporus_poinsettii:0.027602297770000006)44:0.008206201929000012,(Sceloporus_minor:0.020750966990000008,(Sceloporus_ornatus:0.019067158050000033,(Sceloporus_cyanogenys:0.007094462404000024,Sceloporus_serrifer:0.007010949800000055)100:0.01405739063)98:0.006261494565000025)98:0.007034031622999981)98:0.008104234023999957)100:0.027509793240000024)89:0.004436362124000004,(Sceloporus_clarkii:0.06686552097999998,((Sceloporus_olivaceus:0.06804309921999996,(Sceloporus_occidentalis:0.03612090532000001,(Sceloporus_virgatus:0.044639037940000015,((Sceloporus_cautus:0.01872297163000003,Sceloporus_undulatus:0.02367478212999996)36:0.010059711000000027,(Sceloporus_consobrinus:0.02118001736999997,Sceloporus_woodi:0.006426592113000007)91:0.02141749329999998)100:0.018581221569999973)65:0.005538752971000038)100:0.018122705729999966)36:0.0037695540769999702,((Sceloporus_horridus:0.02576098582999997,(Sceloporus_spinosus:0.023682639739999956,Sceloporus_edwardtaylori:0.026932542289999972)74:0.007730630576999964)100:0.02381984126000003,(((Sceloporus_lundelli:0.04909291946000005,Sceloporus_malachiticus:0.02728168834)10:0.005944765359000015,(Sceloporus_smaragdinus:0.011491439229999956,Sceloporus_taeniocnemis:0.00711550467800004)100:0.02274924457000005)98:0.007341581006999998,((Sceloporus_subpictus:0.0046874639830000175,Sceloporus_cryptus:0.0011018533259999908)100:0.035039109449999994,(Sceloporus_formosus:0.01799671699000005,(Sceloporus_adleri:0.01929652611999999,Sceloporus_stejnegeri:0.0018027850349999763)97:0.01631531814999998)100:0.018615802110000024)61:0.005755170533000009)100:0.017718304970000043)100:0.019102021949999992)99:0.005496549694000041)6:0.001352352533000034)82:0.003797135144000041)96:0.006685472267999981)29:0.005012607432000049)99:0.011370488670000012)100:0.015779174730000012)89:0.0058092728399999904)96:0.008925362499999978)100:0.031036691689999896)75:0.006285798413000032)90:0.005792555546999978)86:0.005325902680999972)100:0.023072732829999998)100:0.0842575859900001)87:0.011599027549999974,((((Polychrus_marmoratus:0.1295461443000001,Polychrus_femoralis:0.04345496411000005)92:0.024165662549999967,(Polychrus_acutirostris:0.11050047489999992,Polychrus_gutturosus:0.06635403312999999)69:0.014047940920000057)100:0.09468908828,(Hoplocercus_spinosus:0.10876022100000005,(Morunasaurus_annularis:0.08247899874999998,((Enyalioides_heterolepis:0.06353616839999998,Enyalioides_laticeps:0.09265094384000006)100:0.02723868549999997,(Enyalioides_oshaughnessyi:0.10481823469999996,(Enyalioides_palpebralis:0.05938521874000002,(Enyalioides_praestabilis:0.046040206949999996,Enyalioides_microlepis:0.03635870983)96:0.021111579609999986)96:0.018850598480000036)96:0.016671715209999993)40:0.0045597213160000205)88:0.014532706919999971)100:0.09756962064999997)99:0.02479733048999999,(((((Chalarodon_madagascariensis:0.10516765409999995,(Oplurus_cuvieri:0.03667323098999997,Oplurus_cyclurus:0.056173764429999995)99:0.024913459860000042)90:0.017433333559999986,(Oplurus_quadrimaculatus:0.06425034173,(Oplurus_saxicola:0.022259311849999963,(Oplurus_fierinensis:0.05976385072000001,Oplurus_grandidieri:0.013819046219999964)88:0.02078796231000002)96:0.023912540500000024)73:0.011157654260000038)100:0.14050010339999996,((Enyalius_bilineatus:0.08364363768000005,(Enyalius_leechii:0.13428616059999998,(Urostrophus_gallardoi:0.09363516293999996,(Urostrophus_vautieri:0.07932987552000004,Anisolepis_longicauda:0.09626328393000005)8:0.019811340950000034)99:0.02803054382000003)32:0.011085974310000024)97:0.023788516290000006,((Diplolaemus_darwinii:0.07273318343000001,Pristidactylus_scapulatus:0.07244639065000003)98:0.01998694843000004,(Pristidactylus_torquatus:0.02707607906999998,(Leiosaurus_bellii:0.07111579050999994,(Leiosaurus_catamarcensis:0.05011682360000003,Leiosaurus_paronae:0.036007274639999975)70:0.009879727087000023)77:0.023035417600000052)78:0.01907337209000004)100:0.025944290260000002)100:0.11155910619999998)99:0.021951475750000005,(Ctenoblepharys_adspersa:0.23340106189999998,(((Phymaturus_indistinctus:0.013566029889999998,(Phymaturus_patagonicus:0.01026706299000002,Phymaturus_somuncurensis:0.00940560579399996)98:0.017476729530000013)100:0.06358655193999996,(Phymaturus_dorsimaculatus:0.006232207818000046,(Phymaturus_palluma:0.018359971960000054,(Phymaturus_punae:0.0032138164639999856,(Phymaturus_antofagastensis:0.004716653755999944,Phymaturus_mallimaccii:0.0030695890109999624)88:0.0025194260259999712)89:0.005943552992000001)96:0.014601725440000046)100:0.05192091955)100:0.06554801275999989,(((Liolaemus_tenuis:0.08898801024000003,((Liolaemus_lemniscatus:0.07288593012,((Liolaemus_fuscus:0.05426731462000001,Liolaemus_nigroviridis:0.04753705804999997)93:0.01925653037999997,(Liolaemus_nitidus:0.04280692056000002,Liolaemus_monticola:0.03355799543000004)100:0.03077725721000002)68:0.01260887142)99:0.01662175292000001,((Liolaemus_zapallarensis:0.028963761720000036,Liolaemus_atacamensis:0.031496565700000034)100:0.03989885179999997,(Liolaemus_pseudolemniscatus:0.09801080672999996,(Liolaemus_nigromaculatus:0.06926871186999994,(Liolaemus_paulinae:0.030168231089999997,Liolaemus_platei:0.03668507944999999)97:0.034075812129999994)66:0.0046985661370000376)67:0.007641129745999953)91:0.013431820909999947)41:0.004674898770000047)95:0.010460495609999954,(((Liolaemus_thermarum:0.008867872333999993,Liolaemus_austromendocinus:0.0033518191460000235)99:0.033722331250000015,((Liolaemus_dicktracy:0.020537673600000028,(Liolaemus_heliodermis:0.008756544648999998,(Liolaemus_umbrifer:0.0016005744000000544,Liolaemus_capillitas:0.0016898435540000367)83:0.006624192641999982)98:0.02061604685999996)100:0.01973717962999999,(Liolaemus_petrophilus:0.03937983223999997,((Liolaemus_ceii:0.005374630995999996,Liolaemus_buergeri:0.0016026984500000507)100:0.00761304931700002,(Liolaemus_leopardinus:0.019227019420000047,(Liolaemus_elongatus:0.01494176773,Liolaemus_kriegi:0.006298680652999988)98:0.004861524800000017)66:0.0023274750109999465)100:0.025413625270000018)59:0.0027257412129999548)14:0.004291567548999953)100:0.03509344771,(Liolaemus_coeruleus:0.06655347257,(((Liolaemus_bellii:0.02794661849000002,(Liolaemus_schroederi:0.009475228437999972,Liolaemus_gravenhorstii:0.018622415439999984)97:0.009040170422999982)98:0.012743383999999969,(Liolaemus_chiliensis:0.022841088139999965,(Liolaemus_cyanogaster:0.02937091539000003,(Liolaemus_hernani:0.014160642779999955,Liolaemus_pictus:0.011489638939999991)99:0.014686828530000029)36:0.0012688613800000414)98:0.008782220731999968)100:0.01844175862999997,(Liolaemus_bibronii:0.03053103239999999,(((Liolaemus_ramirezae:0.031570615130000035,Liolaemus_yanalcu:0.003158882814000008)91:0.003910816133000039,(Liolaemus_robertmertensi:0.03308598853,(Liolaemus_saxatilis:0.006479335887000004,Liolaemus_gracilis:0.002082971178000048)100:0.019403849909999993)84:0.0043555844599999505)74:0.002640181797999963,(Liolaemus_pagaburoi:0.020998917140000017,(Liolaemus_bitaeniatus:0.035664476410000034,(Liolaemus_chaltin:0.022083107459999973,(Liolaemus_walkeri:3.128488163972598E-6,Liolaemus_puna:0.004260337244999968)68:0.006653641543999944)100:0.01882539621000001)53:0.0067242051029999805)56:0.006588054193000015)97:0.013008405959999969)100:0.018115125779999963)86:0.005567714174000038)99:0.017721048900000036)100:0.016952628690000027)99:0.015568562060000013,(((Liolaemus_hatcheri:0.028205397779999974,(Liolaemus_lineomaculatus:0.03187201379000004,(Liolaemus_kolengh:0.0028128671930000015,Liolaemus_silvanae:0.006431556150000017)100:0.021265489130000037)70:0.007789089365999979)94:0.00933041690900005,(Liolaemus_magellanicus:0.03914914817000004,((Liolaemus_somuncurae:0.018436308610000007,Liolaemus_uptoni:0.03630227625000004)99:0.011904465989999946,((Liolaemus_baguali:0.006820844525999958,(Liolaemus_escarchadosi:0.006189988096000021,Liolaemus_tari:0.00331534273699996)95:0.00365437896099996)100:0.011199018110000014,((Liolaemus_kingii:0.006529318682999996,(Liolaemus_sarmientoi:0.010356151810000047,Liolaemus_gallardoi:0.005655941921000052)49:9.154356516000162E-4)83:0.001388435747999961,(Liolaemus_scolaroi:0.005605598303000003,(Liolaemus_zullyi:0.003153107550999956,(Liolaemus_archeforus:0.0032867571819999997,Liolaemus_tristis:0.003792763099999985)0:1.9210812119996312E-4)78:0.002222787886000055)98:0.003421043688000003)99:0.0063004971579999625)100:0.013702602870000025)100:0.015750148379999995)100:0.020223270519999947)100:0.03732903298000001,((Liolaemus_reichei:0.038353070680000045,(Liolaemus_orientalis:0.04381755811999999,((Liolaemus_huacahuasicus:0.03236109692,(Liolaemus_dorbignyi:0.023765810550000044,(Liolaemus_molinai:0.019494778889999953,(Liolaemus_andinus:0.02109711085999999,Liolaemus_multicolor:0.013823866159999976)100:0.020113187710000036)41:0.004712915840999976)87:0.005448324626999956)84:0.006823937157000026,(Liolaemus_famatinae:0.01976725545000002,(Liolaemus_vallecurensis:0.016566421479999982,(Liolaemus_ruibali:0.020079810040000035,(Liolaemus_fabiani:0.012687343530000006,Liolaemus_audituvelatus:0.012604012529999986)99:0.012577738309999975)78:0.004287363069000016)82:0.0036457909239999697)98:0.011145672020000053)72:7.665736465000128E-4)82:0.0037362304469999996)100:0.023192185700000034,((Liolaemus_pseudoanomalus:0.07070544300000003,((Liolaemus_lutzae:0.04113859164,Liolaemus_occipitalis:0.02070011488000001)99:0.017524963539999994,((Liolaemus_scapularis:0.027439595930000005,(Liolaemus_wiegmannii:0.03617361408999997,Liolaemus_azarai:0.04072112485000001)100:0.023524720409999977)98:0.008163620474999966,(Liolaemus_salinicola:0.04488391152000004,(Liolaemus_multimaculatus:0.0013117007849999807,Liolaemus_riojanus:0.004106745289999991)100:0.034250852699999945)65:0.00623376152599997)99:0.013949487680000039)85:0.008408234547999993)97:0.009288918841000027,(((Liolaemus_rothi:0.02348721132999998,(Liolaemus_boulengeri:0.028690333509999943,(Liolaemus_telsen:0.03743924180000002,Liolaemus_inacayali:0.013565368660000021)85:0.00642054678799997)45:0.00574689288300001)100:0.01977389000999996,((Liolaemus_donosobarrosi:0.02536464990999998,Liolaemus_cuyanus:0.023513251360000043)99:0.008504844278000023,(Liolaemus_melanops:0.00763795561199998,((Liolaemus_morenoi:0.010979544809999964,Liolaemus_canqueli:0.008057949276999987)93:0.002932292884999965,(Liolaemus_chehuachekenk:0.03529910443999995,(Liolaemus_xanthoviridis:0.007001649647999986,Liolaemus_fitzingerii:0.006867568339000041)79:0.004577846124000029)95:0.007817851056999947)64:0.00482312028599996)98:0.009655132723999982)100:0.021208199469999967)38:0.005493892705999981,(Liolaemus_hermannunezi:0.04604022185000001,((Liolaemus_uspallatensis:0.027684791099999995,(Liolaemus_chacoensis:0.039569696279999955,(Liolaemus_olongasta:0.017652844570000048,(Liolaemus_grosseorum:0.01789949598999996,(Liolaemus_laurenti:0.006413312270999949,Liolaemus_darwinii:0.0032677612929999933)100:0.013667096389999966)99:0.010624560410000039)95:0.006389660349999993)100:0.013958475389999947)94:0.006107195463999959,((Liolaemus_koslowskyi:0.03377572278999996,(Liolaemus_espinozai:0.004050241414999989,Liolaemus_quilmes:0.012418838009999988)100:0.023702388100000027)94:0.005092025258999988,(Liolaemus_abaucan:0.030773635820000034,(Liolaemus_crepuscularis:0.015092022190000054,((Liolaemus_albiceps:0.0024398661800000276,Liolaemus_irregularis:0.005333518956999961)100:0.014472016000000032,(Liolaemus_calchaqui:0.02794843021000004,(Liolaemus_lavillai:0.012491592189999956,Liolaemus_ornatus:0.019429787939999943)0:0.0018600671830000248)86:0.004696886423000035)67:0.002992086135999994)99:0.01422839841000001)5:0.001967654703999955)66:0.0039037736739999662)100:0.02317066563000003)78:0.009787926811000047)15:0.006111181582999947)99:0.011136150480000051)100:0.01712916871000003)100:0.027067592500000015)100:0.10387631509999995)95:0.03636674956000008)96:0.038953715170000014)95:0.011999126430000007,(((Laemanctus_longipes:0.10293721900000008,(Corytophanes_cristatus:0.03910236091999997,Corytophanes_percarinatus:0.024315606499999975)100:0.05854370298)34:0.014914313539999946,(Basiliscus_galeritus:0.06886327592999997,(Basiliscus_vittatus:0.05390183473999999,(Basiliscus_basiliscus:0.019397964469999973,Basiliscus_plumifrons:0.037119657890000046)92:0.020803339430000012)98:0.021413021940000054)46:0.01706905659000002)100:0.09251855325000002,(((Anolis_boettgeri:0.09408075395000004,((Anolis_bonairensis:0.12801345600000003,Anolis_luciae:0.07542820587999999)37:0.01920250681000002,(Anolis_griseus:0.04219533771999995,(Anolis_trinitatis:0.04680612744000001,(Anolis_richardii:0.05756422053999999,(Anolis_aeneus:0.028184922759999953,(Anolis_extremus:0.017308181189999994,Anolis_roquet:0.023367251639999975)100:0.01656601990999995)100:0.022011579109999957)96:0.01004274890000001)62:0.00913198654799996)100:0.043471566949999985)64:0.011970199750000021)67:0.01305583925999998,((Anolis_fitchi:0.11557290379999996,(Anolis_huilae:0.10442779449999995,((Anolis_ventrimaculatus:0.07648242428999996,(Anolis_gemmosus:0.04863804943999994,Anolis_aequatorialis:0.05053353039999997)96:0.017354295610000015)99:0.01924200670999998,(Anolis_peraccae:0.07442604423999999,(Anolis_chloris:0.06520839970000003,Anolis_festae:0.062230360679999985)6:0.017567775069999958)96:0.018304843969999984)95:0.017572605110000028)6:0.013431273459999948)89:0.008424060545,((Anolis_euskalerriari:0.04779801685999996,(Anolis_nicefori:0.033266414359999996,(Anolis_heterodermus:0.016128874750000022,(Anolis_inderenae:0.01679549165000005,Anolis_vanzolinii:0.010366176530000049)65:0.006875238779999959)99:0.01781930705000001)100:0.027120677039999985)100:0.06364042548000004,(((Anolis_transversalis:0.09092032864999999,Anolis_punctatus:0.09749951053999995)100:0.06002918432000004,(Anolis_tigrinus:0.09529938740999999,(Anolis_anatoloros:0.013155414430000012,Anolis_jacare:0.018035196439999956)100:0.06798328621000005)99:0.022024357589999988)100:0.023733597029999998,((Anolis_neblininus:0.11941813840000004,Anolis_calimae:0.1225843136)98:0.02437920005000005,(Anolis_agassizi:0.06453204060999995,((Anolis_insignis:0.031574703879999944,Anolis_microtus:0.036561614439999945)100:0.06171871225000003,((Anolis_danieli:0.09628772356000004,(Anolis_chocorum:0.05030157275000002,Anolis_fraseri:0.05480745013999999)98:0.018835238720000036)80:0.005521159562000055,((Anolis_maculigula:0.053445378519999975,Anolis_casildae:0.05052718201999995)100:0.037886712880000006,(Anolis_frenatus:0.018553130220000047,Anolis_princeps:0.036733770210000016)100:0.08208961758)0:3.128488163972598E-6)87:0.0069523307809999935)13:0.003086574942000042)100:0.033551324070000055)41:0.0015190791960000283)71:0.004832689989999972)83:0.004836539262000006)90:0.008341930790999985)100:0.03591815072000004,((((Anolis_vermiculatus:0.05648289801999995,Anolis_bartschi:0.08344684316999995)100:0.04252350966999996,(Anolis_occultus:0.2117881063,(Anolis_monticola:0.06844912671000003,(Anolis_darlingtoni:0.08816179123000001,(Anolis_bahorucoensis:0.05666885606000005,(Anolis_hendersoni:0.026736821319999993,Anolis_dolichocephalus:0.03473931550999998)100:0.03136011519000004)100:0.03179719596999997)56:0.00846790878699999)82:0.007190785585999948)79:0.007763710053000028)75:0.005853695121999958,((Anolis_coelestinus:0.08089683366,(Anolis_chlorocyanus:0.049323463400000045,(Anolis_aliniger:0.03790196570000004,Anolis_singularis:0.029217519210000042)99:0.023533631519999987)100:0.031193590490000034)94:0.020350131549999984,((Anolis_noblei:0.0014031236979999973,Anolis_smallwoodi:0.0033748874319999844)90:0.007375490037999977,(Anolis_baracoae:0.006917405755999972,(Anolis_equestris:0.01364516922000003,Anolis_luteogularis:0.01050831347000003)89:0.002880133289000053)59:0.0018846558439999939)100:0.08893407199000003)59:0.00671658000599995)99:0.014799060269999997,(((Anolis_etheridgei:0.06749580106999997,(Anolis_insolitus:0.06837797498999998,Anolis_fowleri:0.046145978480000016)98:0.02494545590999997)98:0.02152265845000001,(Anolis_barbouri:0.13918567970000006,(Anolis_olssoni:0.09672098485000002,(Anolis_alumina:0.07011328367000003,Anolis_semilineatus:0.05966791370000002)99:0.036760643339999954)97:0.02093636138999999)86:0.00884115251600004)97:0.014406340189999978,((Anolis_argenteolus:0.1285950199,((Anolis_barbatus:0.019090144219999994,(Anolis_porcus:0.010143005620000034,(Anolis_guamuhaya:0.013622573240000047,Anolis_chamaeleonides:0.015022240520000008)66:0.004636044805000017)86:0.008315632329999989)100:0.11361847810000003,(Anolis_cuvieri:0.07147843241999996,(Anolis_christophei:0.07371282876999996,(Anolis_eugenegrahami:0.04575432151000003,(Anolis_ricordi:0.03456053006000004,(Anolis_barahonae:0.009399141284999968,Anolis_baleatus:0.007251024722999988)95:0.017238445950000014)100:0.04458894051999995)90:0.01517798030999995)90:0.022490466910000007)33:0.01387174926000001)86:0.015329815930000046)95:0.016922569600000048,(((Anolis_marcanoi:0.08622886814999997,((Anolis_longitibialis:0.05535998387999996,Anolis_strahmi:0.04228299356999998)99:0.024873169369999948,(Anolis_haetianus:0.0580174457,(Anolis_shrevei:0.037912526329999974,(Anolis_armouri:0.034973440020000024,(Anolis_whitemani:0.02448440129999996,Anolis_cybotes:0.023004845500000037)99:0.01795572135000001)33:0.009055676708999982)95:0.013370335319999982)99:0.023824361309999986)96:0.022435257549999976)100:0.05618612550000002,(Anolis_lucius:0.11579045209999994,(((Anolis_clivicola:0.048904525340000005,(Anolis_rejectus:0.049715025150000036,(Anolis_cupeyalensis:0.009352953811999964,Anolis_cyanopleurus:0.011637688420000014)100:0.03506238451999999)24:0.011020629110000013)97:0.02268255928999996,((Anolis_alfaroi:0.05886056400999995,Anolis_macilentus:0.04510283367000001)99:0.026362894849999985,(Anolis_vanidicus:0.08261554804000004,(Anolis_alutaceus:0.016387046910000036,Anolis_inexpectatus:0.02338835089000002)100:0.06390360263000006)76:0.006992995121000045)65:0.010061222559999972)100:0.06408264381999995,(((Anolis_sheplani:0.03964038085999999,Anolis_placidus:0.038513425069999996)100:0.07467120984999998,(Anolis_alayoni:0.05835457912999997,(Anolis_angusticeps:0.04055976728999999,Anolis_paternus:0.025716373449999996)100:0.03356103951)100:0.05128268508)85:0.012122461210000046,(((Anolis_guazuma:9.409891106999524E-4,Anolis_garridoi:3.128488163972598E-6)100:0.12801398009999998,(Anolis_loysiana:0.06719835955999998,(Anolis_pumilus:0.04491589890000003,(Anolis_argillaceus:0.020623512080000017,Anolis_centralis:0.027243496580000026)0:0.0026469460560000213)100:0.04606812161999996)97:0.02165567115)89:0.011039791069999971,((Anolis_isolepis:0.04039302864000005,Anolis_oporinus:0.04571721639000004)100:0.03568414819999999,((Anolis_porcatus:0.030811412579999975,Anolis_carolinensis:0.03398260545999998)100:0.018787479360000026,((Anolis_brunneus:0.03126462788999995,Anolis_longiceps:0.04747628116000002)0:6.768817936999572E-4,(Anolis_maynardi:0.03626248113999997,(Anolis_smaragdinus:0.02206900310000004,Anolis_allisoni:0.029463254109999948)97:0.009979570207000021)74:0.0032872093229999733)100:0.01878162995999999)99:0.025665328320000014)18:0.008967516269000053)95:0.016959934399999987)98:0.02007044485999998)86:0.02072787682999999)48:0.008084999714000007)42:0.008368069531,((((Anolis_pogus:0.05105501155000003,Anolis_wattsi:0.07310262821000002)100:0.03901344155999997,((Anolis_leachii:0.06939443082999996,(Anolis_gingivinus:0.04319683323000001,Anolis_bimaculatus:0.04303272961000004)90:0.012955541349999988)56:0.006095837935000015,((Anolis_terraealtae:0.06501149011999996,Anolis_oculatus:0.04159384277)77:0.010432053059999946,(Anolis_ferreus:0.03827622387999996,(Anolis_lividus:0.02855395171999997,(Anolis_nubilis:0.033137830980000005,(Anolis_marmoratus:0.020264164410000007,Anolis_sabanus:0.030509474210000054)19:0.0057862404780000265)57:0.003617504045000053)95:0.010304768829999977)100:0.021564940740000038)99:0.02203837445000001)99:0.02655709513000004)100:0.035567189070000005,((Anolis_distichus:0.06353349290999999,(Anolis_websteri:0.05269108853000004,(Anolis_brevirostris:0.05042077008000001,(Anolis_caudalis:0.03845701614999997,Anolis_marron:0.040657516610000055)100:0.028982851970000056)94:0.013641231899999995)96:0.016287846260000016)100:0.05362104658,((Anolis_acutus:0.04969238949999999,(Anolis_evermanni:0.04381297341000001,Anolis_stratulus:0.038124144159999984)15:0.009134038462999983)100:0.035941103600000024,(((Anolis_krugi:0.04458779514,Anolis_pulchellus:0.049067538730000027)100:0.022678943009999952,(Anolis_gundlachi:0.045202460750000006,Anolis_poncensis:0.060472019680000044)88:0.012033103119999944)91:0.01022733428,((Anolis_cooki:0.03704383046000004,Anolis_monensis:0.05270389029)100:0.025405842560000003,(Anolis_scriptus:0.05995901583999996,(Anolis_ernestwilliamsi:0.03381464903999998,(Anolis_cristatellus:0.020020932929999957,Anolis_desechensis:0.017824567789999968)100:0.02268525438000002)100:0.027915516710000032)96:0.014874800269999988)100:0.024664075570000055)98:0.015893343480000044)100:0.017008338180000027)95:0.012537434049999963)100:0.01893551337999999,(((Anolis_imias:0.10914157079999998,(Anolis_rubribarbaris:0.035187168160000004,(Anolis_ahli:0.029715087819999986,Anolis_allogus:0.025398062479999983)98:0.025272395050000007)100:0.05068028024000004)98:0.03261960459000002,((Anolis_guafe:0.07467446578000003,(Anolis_confusus:0.04458207510000001,(Anolis_homolechis:0.011931602230000005,Anolis_jubar:0.01320442396999999)94:0.01256117756999997)72:0.014335660520000015)100:0.048782827469999956,(Anolis_mestrei:0.05842930805000002,(Anolis_ophiolepis:0.050387027610000024,(Anolis_sagrei:0.050011997299999944,(Anolis_bremeri:0.02204029887000003,Anolis_quadriocellifer:0.01748820749000002)99:0.022185547510000014)89:0.010738707499999944)99:0.024337420770000007)100:0.03371057618999995)100:0.03708960490000002)90:0.014560371530000005,((((Anolis_reconditus:0.051497558,Anolis_lineatopus:0.06341007720000003)100:0.03501311376000005,(Anolis_valencienni:0.08665406910999995,(Anolis_opalinus:0.04875292348000004,(Anolis_garmani:0.03610459559000001,(Anolis_grahami:0.007785656934000018,Anolis_conspersus:0.004968682270000024)100:0.043064617269999994)90:0.012579173719999948)100:0.034469710230000006)28:0.007324017134999972)58:0.0027594707989999634,(Anolis_auratus:0.12383719240000002,((Anolis_onca:0.06366316252000004,Anolis_annectens:0.04050929033999995)100:0.08662702303000003,(Anolis_lineatus:0.10894648249999994,(Anolis_meridionalis:0.08959516362999997,(Anolis_nitens:0.12350351520000002,(Anolis_chrysolepis:0.05890923375000001,Anolis_bombiceps:0.05055116315999997)99:0.04286421381000005)59:0.015594380529999952)84:0.014054928630000019)52:0.008828316597999986)15:0.008392300807000042)99:0.022160910360000008)95:0.010254571329999962,(((Anolis_purpurgularis:0.06958362810999996,Anolis_loveridgei:0.05724798587000002)100:0.04284585645999994,(Anolis_utilensis:0.11313474049999994,((Anolis_sminthus:0.11007609249999994,Anolis_crassulus:0.07731741323999997)96:0.025552179970000033,((Anolis_uniformis:0.10742883749999999,Anolis_polyrhachis:0.11274596780000001)94:0.029046598800000045,(Anolis_bitectus:0.20652333840000003,(Anolis_biporcatus:0.12332132210000002,(Anolis_aquaticus:0.051872111550000044,Anolis_woodi:0.06256556593999996)100:0.05408387589999997)95:0.029624641249999972)48:0.015455904319999991)35:0.008975836849000052)72:0.00991158574100004)46:0.002686621287000035)90:0.00937468488000004,(Anolis_quercorum:0.13721479049999996,((Anolis_ortonii:0.06657098440999998,((Anolis_sericeus:0.04911755067000001,Anolis_isthmicus:0.04307884424999997)100:0.07146265902000004,(Anolis_intermedius:0.04467309531999997,Anolis_laeviventris:0.05221300957999997)100:0.04028651202)93:0.014980085539999966)41:0.006112265014999951,(((Anolis_humilis:0.09074711893999998,Anolis_pachypus:0.07842159195999998)86:0.009689189389999964,(Anolis_altae:0.05260868018999998,(Anolis_fuscoauratus:0.038140382070000034,Anolis_kemptoni:0.03505292420999995)86:0.01102153942999995)100:0.031661010420000024)69:0.004073748568000024,((Anolis_polylepis:0.06270631015000006,Anolis_cupreus:0.04747167677999997)98:0.01798303865999995,((Anolis_tropidonotus:0.08655427173999997,Anolis_capito:0.056359575120000005)99:0.02451129595000001,(Anolis_ocelloscapularis:0.07993779077999996,(Anolis_carpenteri:0.04952971633000003,(((Anolis_zeus:0.029429320680000037,Anolis_limifrons:0.04331013187999999)100:0.02979393878000003,(Anolis_lemurinus:0.01217231044,Anolis_bicaorum:0.006752436530000017)100:0.05004095516999996)91:0.00854828182699996,((Anolis_lionotus:0.028396866889999983,Anolis_oxylophus:0.03015625701000002)86:0.005536060985000035,(Anolis_tropidogaster:0.048632530090000015,(Anolis_trachyderma:0.04478288904000005,Anolis_poecilopus:0.029053260550000015)92:0.012898877309999945)96:0.01122565383999996)97:0.009944526796999975)94:0.00631877874300002)56:0.003546141744000031)100:0.026991466070000025)23:0.003100616985999949)90:0.005899510968999988)93:0.007187731953000043)100:0.020237447219999982)92:0.009802679847999984)35:0.0054006074789999525)99:0.015537972219999974)100:0.02613708788000002)75:0.00685367354699995)80:0.007903653683000056)60:0.0056099834859999476)93:0.00950666888399998)100:0.030520031240000023)100:0.1312480074000001)99:0.018430446889999952)16:0.005862432959999997)63:0.007397851521000032)81:0.00895989015099996)54:0.009125701112000062)72:0.013035075979999977)100:0.13216588149999997)100:0.04071679222000002)79:0.011712470630000027,((Typhlophis_squamosus:0.2145390492,Liotyphlops_albirostris:0.12365915490000001)100:0.3424629791,((((Leptotyphlops_bicolor:0.24829457639999997,((Leptotyphlops_septemstriatus:0.1872622302,(Leptotyphlops_albifrons:0.12468623700000003,(Leptotyphlops_columbi:0.08549345820999998,Leptotyphlops_goudotii:0.08782313267999997)100:0.07323316975000005)100:0.03435690352999998)93:0.015402721529999996,((Leptotyphlops_macrolepis:0.1478046515,(Leptotyphlops_humilis:0.10730240089999998,Leptotyphlops_dulcis:0.11605590460000004)100:0.08418770380999996)100:0.06027963772,((Leptotyphlops_breuili:0.02199931395999999,Leptotyphlops_carlae:0.016673576450000005)100:0.1375656595,(Leptotyphlops_asbolepis:0.05142451376000001,(Leptotyphlops_leptipilepta:0.05179851114,Leptotyphlops_pyrites:0.050332579069999994)98:0.026205303050000017)100:0.09476853094000004)100:0.07590176691999995)43:0.010772467490000048)97:0.024423070780000056)97:0.02786405743999998,((Leptotyphlops_occidentalis:0.21784072460000004,(Leptotyphlops_nigroterminus:0.13504993180000002,((Leptotyphlops_sylvicolus:0.08299256429000001,Leptotyphlops_nigricans:0.07330484597999998)99:0.023156483519999993,(Leptotyphlops_conjunctus:0.08879378963999995,(Leptotyphlops_scutifrons:0.07935293495000006,Leptotyphlops_distanti:0.06687097993000002)100:0.036665065470000036)51:0.010768280379999995)100:0.03822907280999999)100:0.09518812659999998)100:0.06836036805000001,(Leptotyphlops_longicaudus:0.28321455149999997,(Leptotyphlops_algeriensis:0.20025963009999992,((Leptotyphlops_boueti:0.019098225010000025,Leptotyphlops_rouxestevae:0.021843358359999954)100:0.1734820427,(Leptotyphlops_blanfordi:0.2090430795,(Leptotyphlops_adleri:0.057614507100000045,Leptotyphlops_macrorhynchus:0.05249507208999993)100:0.16883634279999993)69:0.02955025681000001)79:0.021804353659999998)56:0.02764615470999998)100:0.12247156699999995)100:0.04642711532999999)100:0.13856936730000002,((Typhlops_mirus:0.2547296697,Typhlops_hedraeus:0.33564455999999987)91:0.03274970720000003,(Xenotyphlops_grandidieri:0.13494440689999998,(((Typhlops_reticulatus:0.08335048073999995,Typhlops_brongersmianus:0.09769123805000002)96:0.03617720734999996,(Typhlops_biminiensis:0.09118031888,((Typhlops_hectus:0.06212420923999995,Typhlops_pusillus:0.06215013618999998)95:0.029718896280000018,(((Typhlops_syntherus:0.07193368156000002,(Typhlops_eperopeus:0.031985458940000044,(Typhlops_lumbricalis:0.03586713745000003,(Typhlops_titanops:0.036940630310000055,Typhlops_schwartzi:0.04743581796999996)56:0.012089306509999953)84:0.012567996949999993)87:0.009377338521999956)71:0.004770198537000003,(Typhlops_sulcatus:0.04520298261,(Typhlops_rostellatus:0.042819430650000045,(Typhlops_capitulatus:0.046311313899999984,(Typhlops_jamaicensis:0.035715595420000024,(Typhlops_agoralionis:3.128488163972598E-6,Typhlops_sylleptor:0.01007328595000001)99:0.045172208029999994)92:0.014513541180000034)77:0.009015009299999988)4:0.006976912227000032)77:0.00526360208800003)100:0.01974538383000002,((Typhlops_caymanensis:0.02517890737999995,(Typhlops_arator:0.010023512229999976,(Typhlops_contorhinus:0.005004165859999965,(Typhlops_anchaurus:0.005121788737999955,(Typhlops_notorachius:3.128488163972598E-6,Typhlops_anousius:3.128488163972598E-6)0:3.128488163972598E-6)0:3.128488163972598E-6)0:0.004978823916999997)74:0.005012628939999986)100:0.08795433559999999,((Typhlops_dominicanus:0.05786116969999999,Typhlops_monastus:0.03497319451000003)100:0.03285174189999995,(Typhlops_granti:0.04371823289999999,(Typhlops_hypomethes:0.014199180979999948,(Typhlops_platycephalus:0.003983415992000028,(Typhlops_catapontus:3.128488163972598E-6,Typhlops_richardi:0.0013419856109999628)75:0.0013228508870000155)95:0.007446412611999964)99:0.02867448527000005)84:0.015218248159999948)86:0.016825089769999968)26:0.007611445983000009)92:0.016441443139999956)92:0.02059949851999998)90:0.018232596080000052)100:0.05793364542000001,(((Rhinotyphlops_lalandei:0.2079803563000001,(Rhinotyphlops_newtoni:0.016842306080000036,Rhinotyphlops_feae:3.1284881640836204E-6)100:0.22279563619999998)27:0.02504467523999998,(Letheobia_obtusa:0.08088682827000004,((Typhlops_angolensis:0.011351219590000072,Typhlops_elegans:3.1284881640836204E-6)100:0.09328462029000006,(Rhinotyphlops_schlegelii:0.10676646439999993,((Typhlops_bibronii:0.015199265179999921,Typhlops_fornasinii:0.044938589060000034)89:0.019953828590000056,(Typhlops_lineolatus:0.026294428089999933,(Typhlops_punctatus:0.011072836769999927,Typhlops_congestus:0.03203415703000001)72:0.004697170700999953)99:0.051930534930000105)87:0.01771546502999999)99:0.06108723676000005)77:0.020348400489999974)100:0.12407928270000002)87:0.018055490379999983,(Typhlops_vermicularis:0.23835941790000004,(Typhlops_arenarius:0.2126870447,((Typhlops_ruber:0.08969821349999996,Typhlops_luzonensis:0.14689738269999997)100:0.11498978510000002,((Ramphotyphlops_albiceps:0.25587804180000007,(Typhlops_pammeces:0.19726020089999996,(Typhlopidae_sp_Sri_Lanka:0.12120955580000004,Ramphotyphlops_braminus:0.17183000159999995)97:0.07761777358)100:0.07605887660999999)84:0.018334389309999977,(((Acutotyphlops_kunuaensis:0.07314685894999995,Acutotyphlops_subocularis:0.10168647120000007)100:0.09603459861999997,(Ramphotyphlops_acuticauda:0.2525696753000001,Ramphotyphlops_lineatus:0.2935222611)65:0.009539135511000052)17:0.005913350299999953,(Ramphotyphlops_polygrammicus:0.1298241564999999,(((Austrotyphlops_diversus:0.12863986970000008,(Austrotyphlops_guentheri:0.11594567820000001,Austrotyphlops_howi:0.02556776099999991)87:0.013803619990000016)74:0.0071874896639999575,(Austrotyphlops_bituberculatus:0.11032478559999992,(Austrotyphlops_grypus:0.048416270920000004,(Austrotyphlops_leptosomus:0.06165768930000004,Austrotyphlops_longissimus:0.10593161510000004)52:0.016993456060000023)100:0.04493663937000003)0:3.128488163972598E-6)75:0.01816852682000003,(((Austrotyphlops_ammodytes:0.12563183859999993,Austrotyphlops_unguirostris:0.08801656681999992)59:0.006862411155999948,((Austrotyphlops_ligatus:0.013178424579999959,Austrotyphlops_ganei:0.02612427537999995)87:0.016303809329999974,(Austrotyphlops_troglodytes:0.026789732669999955,Austrotyphlops_kimberleyensis:0.016966016650000082)96:0.02906650164999991)93:0.024495779450000033)92:0.020249402679999973,((Ramphotyphlops_bicolor:0.0279652505700001,(Austrotyphlops_splendidus:3.1284881640836204E-6,Austrotyphlops_pinguis:0.005386831835999972)90:0.024351976149999954)96:0.07087041526999993,(Austrotyphlops_waitii:0.07039281828999999,(Austrotyphlops_australis:0.05395961092000001,(Austrotyphlops_endoterus:0.01650279074999994,(Austrotyphlops_pilbarensis:0.08569212667999992,Austrotyphlops_hamatus:0.060317381449999985)91:0.02969386581000011)74:0.009306223942999958)81:0.007678966886000005)98:0.019200537589999955)99:0.023179462630000036)76:0.0034833261490000433)98:0.04273889278999998)100:0.05101802017000001)91:0.02286395502000005)72:0.015993705570000016)99:0.04201865527000004)76:0.008297979847999959)0:3.128488163972598E-6)87:0.01201006922000003)100:0.09372422442999995)83:0.015551742300000004)100:0.1454501588)90:0.022324110350000037,((Anilius_scytale:0.1847886126,((Trachyboa_boulengeri:0.008613765100999982,Trachyboa_gularis:0.01882975539999998)100:0.055092957619999994,((Tropidophis_wrighti:0.02215856866999999,Tropidophis_pardalis:0.0013010175850000083)100:0.05464242766000005,((Tropidophis_melanurus:0.030017854639999952,Tropidophis_feicki:0.042960042529999964)98:0.015753328730000016,(Tropidophis_haetianus:0.008526067913000035,Tropidophis_greenwayi:0.008158516339999977)100:0.06878865026000003)53:0.016899239899999974)100:0.027430473919999976)100:0.1190024032)98:0.024190234600000027,(Xenophidion_schaeferi:0.20937534159999993,((Casarea_dussumieri:0.20106133560000006,(((Sanzinia_madagascariensis:0.061586715480000054,(Acrantophis_dumerili:0.0053156252339999766,Acrantophis_madagascariensis:0.003788833888999976)100:0.05229379896999997)100:0.08674680049999994,(Calabaria_reinhardtii:0.18974160220000003,(((Lichanura_trivirgata:0.055565801420000005,Charina_bottae:0.06524740227000003)100:0.03671777091999995,(Ungaliophis_continentalis:0.10264980160000003,Exiliboa_placata:0.08215177353000003)100:0.03531873416999998)99:0.016086613070000033,((Candoia_aspera:0.055438128040000034,(Candoia_bibroni:0.05672109357999999,Candoia_carinata:0.046565307740000006)81:0.015215678010000011)100:0.08808313665,((Eryx_jayakari:0.2097220915000001,((Gongylophis_conicus:0.10962933279999998,Gongylophis_colubrinus:0.07537641281999996)53:0.005908533284999962,((Eryx_jaculus:0.04925946195999997,Eryx_johnii:0.045098782569999996)87:0.012111361849999946,(Eryx_elegans:0.05443870709999998,(Eryx_tataricus:0.008399772256999949,Eryx_miliaris:0.006049105903999985)100:0.03187337244999999)93:0.015431418459999957)96:0.013949042969999992)95:0.015435869810000002)100:0.044228769830000014,(Boa_constrictor:0.11327293930000004,((Corallus_hortulanus:0.05415363447999999,(Corallus_annulatus:0.07344607791000002,Corallus_caninus:0.10990951189999998)14:0.010052537139999984)99:0.029660056320000017,((Epicrates_cenchria:0.06962620989000001,(Eunectes_notaeus:0.03302416453000001,Eunectes_murinus:0.04940537479999996)100:0.04505896669999998)25:0.005269412649000049,((Epicrates_angulifer:0.04888419335000005,(Epicrates_monensis:0.041520389410000025,Epicrates_inornatus:0.04943251148000005)85:0.015686586459999985)94:0.01685102988999998,((Epicrates_subflavus:0.036011916710000036,Epicrates_fordi:0.05122843693000001)23:0.01346373174000004,(Epicrates_chrysogaster:0.01446450095999996,(Epicrates_striatus:0.008501664826999988,Epicrates_exsul:0.009916921817999969)92:0.011109817679999967)100:0.03589654896000005)95:0.015499131060000004)90:0.009316487549000052)96:0.013894613720000004)100:0.027489253239999956)98:0.021362029770000013)83:0.005634448002999948)87:0.007594933439999951)99:0.012134469309999951)42:0.005459226442000031)100:0.037863039570000034,(((Anomochilus_leonardi:0.07555832361000003,(Cylindrophis_ruffus:0.07986394081000003,Cylindrophis_maculatus:0.10033013329999996)0:0.012905896569999964)65:0.022551141490000037,(Melanophidium_punctatum:0.08625230734,(Brachyophidium_rhodogaster:0.08730192748999999,(Uropeltis_liura:0.032591301770000025,(Uropeltis_ceylanicus:0.12162563620000011,(Rhinophis_travancoricus:0.11927031789999998,((Uropeltis_phillipsi:0.014431527659999999,Uropeltis_melanogaster:0.0065518578550000095)100:0.035431584979999986,((Rhinophis_drummondhayi:0.02444586705999996,(Rhinophis_philippinus:0.06869949760999994,Rhinophis_dorsimaculatus:0.0458245315300001)19:0.01616776589000002)82:0.01888459281999999,(Rhinophis_oxyrhynchus:0.06265629962000008,(Pseudotyphlops_philippinus:0.05528686651999992,(Rhinophis_blythii:0.03287778611000003,Rhinophis_homolepis:0.047940874140000034)80:0.011840576430000027)85:0.014117579410000025)84:0.008649205856000042)77:0.01019273826)69:0.01570399350999996)80:0.036750287950000016)73:0.023021074979999945)90:0.01933910449999998)86:0.01881761608999999)98:0.028294135699999945)100:0.05492425372999998,(Xenopeltis_unicolor:0.1299688551,(Loxocemus_bicolor:0.11569806989999998,((Python_brongersmai:0.06364467204000002,((Python_molurus:0.027376681859999974,Python_sebae:0.057049674780000004)96:0.01058847083000003,(Python_curtus:0.04328952515999995,Python_regius:0.04540927624000002)99:0.02275869500000005)86:0.005376654349000032)99:0.017311298460000013,((Broghammerus_timoriensis:0.03911207642000003,Broghammerus_reticulatus:0.04998212147000003)98:0.027295286159999987,(((Morelia_oenpelliensis:0.04311881987999999,(Morelia_amethistina:0.038854872930000006,Morelia_boeleni:0.03596429136000001)97:0.013308143269999961)76:0.0033673851450000125,((Aspidites_melanocephalus:0.032105694760000025,Aspidites_ramsayi:0.02213653982999997)100:0.02052161768000005,(Liasis_olivaceus:0.030263817310000052,(Apodora_papuana:0.038453839410000024,(Liasis_fuscus:0.014931842139999985,Liasis_mackloti:0.009073269823000052)100:0.031417484989999966)16:0.004110899139999957)98:0.009305453845000033)75:0.004172661147999968)47:0.002162129523999967,((Bothrochilus_boa:0.03479897559,Leiopython_albertisii:0.02992827305000001)100:0.017753313850000008,(Morelia_viridis:0.04377255316999995,((Morelia_carinata:0.048833081499999986,(Morelia_bredli:0.019262426049999948,Morelia_spilota:0.017021269370000036)100:0.019630360309999983)84:0.005827687447999996,(Antaresia_maculosa:0.049566488860000035,(Antaresia_perthensis:0.04483902129000006,(Antaresia_childreni:0.01969686941000004,Antaresia_stimsoni:0.011936630260000025)100:0.020414950870000004)83:0.00888442200399997)51:0.003450583094000037)85:0.003446481702000015)96:0.009499029787000013)71:0.0026979765060000105)96:0.008891628677999974)100:0.024385804040000014)100:0.04406292932)100:0.042765547739999965)98:0.026140419920000046)89:0.01364596551999997)88:0.006439746481999964)69:0.010232334200000026,(((Acrochordus_javanicus:0.07775124372000008,(Acrochordus_arafurae:0.08192571381000002,Acrochordus_granulatus:0.09693909071000006)95:0.03563146785000004)100:0.1451337357,((Achalinus_rufescens:0.09064558042999993,Achalinus_meiguensis:0.057689775869999904)98:0.05761052559000002,(Xenodermus_javanicus:0.11381136059999997,Stoliczkaia_borneensis:0.10281826969999996)97:0.0647264311700001)100:0.1348633695)95:0.04397181629000002,((Asthenodipsas_vertebralis:0.23092714840000006,(Aplopeltura_boa:0.1348470546999999,(Pareas_monticola:0.08884305315999996,((Pareas_formosensis:0.023954730470000074,Pareas_boulengeri:0.03626162308999992)100:0.04305777331000005,((Pareas_macularius:0.049618780140000096,Pareas_margaritophorus:0.1194744659)91:0.056622107510000075,(Pareas_hamptoni:0.03134543660000011,(Pareas_nuchalis:3.1284881640836204E-6,Pareas_carinatus:3.1284881640836204E-6)100:0.06033447310999995)100:0.08055221413000002)49:0.001057436776999987)95:0.01739120560999996)96:0.01925081143999996)25:0.01451733091999996)99:0.09423849481000002,(((((Eristicophis_macmahoni:0.06238745356999997,(Pseudocerastes_fieldi:0.06521126358999996,Pseudocerastes_persicus:0.04518826009999999)99:0.04248580992000006)100:0.041267194200000024,(((Macrovipera_schweizeri:0.005215076855999978,Macrovipera_lebetina:0.013471035400000053)100:0.03989606124999989,(Vipera_xanthina:0.013722929999999911,(Vipera_raddei:0.026908067039999928,(Vipera_bornmuelleri:0.012173508959999912,(Vipera_wagneri:0.008571808728000008,Vipera_albizona:0.0040368579920000425)83:0.0021387797059999603)94:0.006015657987999967)49:0.0055373624320000925)99:0.01915606072000009)100:0.030757448909999985,((Vipera_palaestinae:0.04903631604000003,(Daboia_russelii:0.07774861063000005,(Macrovipera_mauritanica:0.0020987455449998915,Macrovipera_deserti:0.003290368994000037)100:0.06701208744999998)59:0.008962877759000065)96:0.01777900049000003,(Vipera_ammodytes:0.05553668076999996,((Vipera_aspis:0.02636759979999992,Vipera_latastei:0.03400335815000011)100:0.03295796081999991,((Vipera_seoanei:0.01974413070999992,(Vipera_nikolskii:0.008581238694999938,(Vipera_barani:0.0035917520890000887,Vipera_berus:0.004072513084999896)0:3.1284881640836204E-6)100:0.010717265170000045)93:0.004332518145000019,(Vipera_kaznakovi:0.019460338410000055,(Vipera_eriwanensis:0.007151560238999988,(Vipera_ursinii:0.010197772219999957,(Vipera_dinniki:0.001644874941000074,(Vipera_lotievi:1.649602897000335E-4,Vipera_renardi:0.001815382149999989)80:0.0011197560309998966)59:0.0013055807210000658)85:0.0028421755490000145)99:0.009113935278999952)97:0.006193529304000078)99:0.011905873449999937)77:0.009404969703000088)100:0.022699398389999903)95:0.010586093129999918)88:0.007615934833000049)100:0.024934039319999934,(((Proatheris_superciliaris:0.11985810929999996,(Cerastes_vipera:0.056221010700000074,(Cerastes_gasperettii:0.018371461819999935,Cerastes_cerastes:0.006056450730000051)100:0.07299496145000006)100:0.05477265731000003)41:0.012513306840000071,((Causus_resimus:0.059245343059999955,(Causus_defilippii:0.05687955959000002,Causus_rhombeatus:0.05319247500999991)47:0.014775406829999893)100:0.09104754668000004,(Echis_carinatus:0.06918615804999995,((Echis_jogeri:0.02348260133000002,Echis_ocellatus:0.03636143709000006)100:0.059794808759999984,((Echis_pyramidum:0.004304997258000043,Echis_leucogaster:0.008702600119000037)100:0.08942467861999992,(Echis_coloratus:0.01717388029000011,Echis_omanensis:0.023189213009999987)100:0.03742510783000008)91:0.012974369569999977)62:0.008380187396999972)100:0.1021826884999999)89:0.018033058309999905)86:0.009031713595000102,(((Atheris_barbouri:0.0674831012099999,Atheris_ceratophora:0.021775977889999965)93:0.012625352779999988,(Atheris_chlorechis:0.06311340774999996,((Atheris_desaixi:0.045732496450000104,Atheris_nitschei:0.03439690191000011)53:0.007413894042999969,(Atheris_squamigera:0.012881835850000023,Atheris_hispida:0.015778348830000066)100:0.018704689070000002)77:0.0043552995339999345)51:0.003906255069999975)100:0.04919036379999997,((Bitis_arietans:0.07477912224000005,Bitis_worthingtoni:0.11503305569999989)63:0.01285066739999996,((Bitis_gabonica:0.026999604140000022,Bitis_nasicornis:0.037449400469999894)100:0.038319629489999896,((Bitis_caudalis:0.020607821730000087,Bitis_peringueyi:0.026071548810000067)100:0.05641803608999996,(Bitis_xeropaga:0.04351399116999999,(Bitis_atropos:0.040128112110000114,(Bitis_rubida:0.0200807060799999,Bitis_cornuta:0.025084273889999897)100:0.01682730685)98:0.015145930949999942)99:0.0194576096900001)98:0.019922740399999972)96:0.016121799019999994)100:0.026188435439999935)94:0.01178683602000008)97:0.014837777190000012)100:0.039465998690000004,(Azemiops_feae:0.09087895588999995,((Garthius_chaseni:0.06944264046000004,(Deinagkistrodon_acutus:0.08773649092000002,Tropidolaemus_wagleri:0.08259365851)50:0.009061265568999999)91:0.00929427651100001,((Calloselasma_rhodostoma:0.12137869469999996,(Hypnale_nepa:0.06942266281000009,(Hypnale_zara:0.06191928374,Hypnale_hypnale:0.05317321705000011)95:0.015114767920000105)100:0.03927033704000005)100:0.051924015290000014,((((Trimeresurus_borneensis:0.0775377452399999,Trimeresurus_puniceus:0.05175468056999999)99:0.024715181339999948,(Trimeresurus_malabaricus:0.05561539276000005,(Trimeresurus_trigonocephalus:0.037011146370000025,Trimeresurus_gramineus:0.02363705172999997)96:0.018709874470000054)100:0.033274370800000064)98:0.01518852539999993,((Parias_hageni:0.04144039503999997,(Parias_malcolmi:0.025450155529999963,(Parias_flavomaculatus:0.031731393290000076,(Parias_sumatranus:0.030150430750000012,Parias_schultzei:0.027726100340000004)97:0.010384072209999928)89:0.0071766557570001055)99:0.016342580989999966)99:0.015939857070000008,((Himalayophis_tibetanus:0.03934743240000005,Popeia_popeiorum:0.04835675522999994)89:0.007131069496000064,((Viridovipera_medoensis:0.02236961417000005,(Viridovipera_yunnanensis:0.015738356760000016,(Viridovipera_gumprechti:0.020635706620000027,(Viridovipera_vogeli:0.02338771769999992,Viridovipera_stejnegeri:0.01622483221000004)96:0.008642595541000109)72:0.006726058781000077)81:0.003763539563000018)94:0.009821750149999975,((Cryptelytrops_kanburiensis:0.02237594595999992,(Cryptelytrops_macrops:0.010600530819999898,Cryptelytrops_venustus:0.02332241431999993)43:0.009740727605999977)100:0.036705242330000054,((Cryptelytrops_insularis:0.012521537860000098,Cryptelytrops_fasciatus:0.00887758301399999)96:0.01450440643999995,((Cryptelytrops_andersonii:0.010050525630000084,Cryptelytrops_septentrionalis:0.014615911019999928)85:0.008841612109999897,(Cryptelytrops_albolabris:0.017035403559999995,(Cryptelytrops_cantori:0.01146858925999994,(Cryptelytrops_purpureomaculatus:0.0047116859289999535,Cryptelytrops_erythrurus:0.007522780369999982)99:0.00779807414999989)100:0.010208845560000013)77:0.005149063259000108)93:0.006918078093999913)100:0.044511231480000024)64:0.007217210851999889)93:0.008793855970999909)39:0.003331379812000046)98:0.011811559579999908)100:0.015544887410000041,(((Ovophis_monticola:0.04036175323000002,(Ovophis_tonkinensis:0.049658348189999924,Ovophis_zayuensis:0.03481705944999991)20:0.005911715217000069)100:0.017157024120000086,((Triceratolepidophis_sieversorum:0.06566225867999997,Protobothrops_kaulbacki:0.03524046577000006)97:0.01793117405000011,(Zhaoermia_mangshanensis:0.03301254472000004,((Protobothrops_cornutus:0.033634302050000064,(Protobothrops_jerdonii:0.014335648829999936,Protobothrops_xiangchengensis:0.009644570245999962)100:0.015550717530000036)92:0.006276875154999972,((Protobothrops_tokarensis:0.008855567966999933,Protobothrops_flavoviridis:0.005477774949999903)100:0.029409017389999903,(Protobothrops_mucrosquamatus:0.027517980020000055,Protobothrops_elegans:0.03476877820999991)100:0.02602681114999994)63:0.0037048173550000563)100:0.015333311300000041)90:0.00563256336800011)99:0.010210918050000073)98:0.009765136446999945,(((Trimeresurus_gracilis:0.035669827930000064,Ovophis_okinavensis:0.03456710245000005)100:0.0271193111300001,((Gloydius_tsushimaensis:0.03513869775999989,(Gloydius_brevicaudus:0.010828534140000068,(Gloydius_blomhoffii:0.003508452074999946,Gloydius_ussuriensis:0.003223569875999921)99:0.009899395199999939)100:0.02329252673999993)100:0.015384389650000108,(Gloydius_strauchi:0.03188422278000003,(Gloydius_halys:0.01130674813999999,(Gloydius_shedaoensis:0.00700458514500002,(Gloydius_saxatilis:0.0029463328529999444,Gloydius_intermedius:0.02059026644999995)95:0.00543975397600005)99:0.010796734099999927)100:0.016666103990000014)96:0.00687880945899999)100:0.02558856693)85:0.008944675432999927,((((Atropoides_occiduus:0.024202063179999955,(Atropoides_olmec:0.018177208890000074,Atropoides_nummifer:0.013760151739999893)100:0.011756314339999907)100:0.01433516972000004,(Atropoides_picadoi:0.03212832048000003,((Cerrophidion_godmani:0.026952383490000065,(Cerrophidion_petlalcalensis:0.012496371319999922,Cerrophidion_tzotzilorum:0.027147836209999943)99:0.011221650850000042)94:0.005969053845999994,((Porthidium_dunni:0.05436941166999998,Porthidium_ophryomegas:0.03619480839000011)96:0.011686822059999935,(Porthidium_yucatanicum:0.04968085844999992,(Porthidium_nasutum:0.017402879939999893,(Porthidium_lansbergii:0.014769445620000043,Porthidium_porrasi:0.012235700299999985)90:0.0037972260009999648)86:0.007059613073999937)100:0.0182110014900001)100:0.025541336140000093)78:0.0028117685580000273)90:0.006498698649999968)99:0.013670332570000054,((Bothrocophias_campbelli:0.04128249581999999,(Bothrocophias_hyoprora:0.025760299209999893,Bothrocophias_microphthalmus:0.02124965588999994)99:0.017267505760000024)48:0.0060039440199999294,(Bothrops_pictus:0.048842447850000026,((Bothrops_ammodytoides:0.04973902504000005,((Bothrops_itapetiningae:0.0355026357299999,Bothrops_alternatus:0.035208974159999906)99:0.010168362930000008,(Bothrops_fonsecai:0.011091083299999971,Bothrops_cotiara:0.015067559170000022)100:0.016024913529999907)94:0.008503941105999946)96:0.007020837491999998,(((Bothrops_jararaca:0.006594974520000019,(Bothrops_alcatraz:0.0015210754820000894,Bothrops_insularis:0.005356127605999905)90:0.005176440550999972)100:0.013650686619999908,(Bothrops_erythromelas:0.021955621010000037,(Bothrops_neuwiedi:0.02121586102999995,Bothrops_diporus:0.012441961740000007)94:0.0074972413820000305)100:0.030265028140000094)100:0.013108464729999936,((Bothriopsis_pulchra:0.024364902489999896,(Bothriopsis_chloromelas:0.01296038703999991,(Bothriopsis_bilineata:0.021962830689999935,Bothriopsis_taeniata:0.019403138069999937)95:0.006508831065999976)98:0.008764387238999971)100:0.015801963189999935,((Bothrops_jararacussu:0.021479417649999943,Bothrops_brazili:0.01789206916999997)100:0.015669769380000087,(Bothrops_punctata:0.032778738750000036,((Bothrops_lanceolatus:0.01284974373999992,Bothrops_caribbaeus:0.01134796395000004)97:0.006741258608000011,(Bothrops_asper:0.01901813553000009,((Bothrops_colombiensis:0.005942146833999962,Bothrops_marajoensis:0.006905900625999939)87:0.0015676355550000576,(Bothrops_atrox:0.012181939740000036,(Bothrops_leucurus:0.007693770323000004,Bothrops_moojeni:0.01019845060999991)43:0.002327573025000085)72:6.218206826000827E-4)99:0.007504411433999936)90:0.0028622818029999664)100:0.013989016670000076)45:0.0035354297150000935)100:0.012350412069999983)30:0.0019867444220000863)99:0.007980015031999965)91:0.004489238481000024)90:0.004347905094999938)100:0.035835640239999966)41:0.005808296939999957,(((Ophryacus_undulatus:0.0418178976100001,(Ophryacus_melanurus:0.040901167229999924,Cerrophidion_barbouri:0.03684576271000006)100:0.01936423412999999)100:0.018061191029999923,((Lachesis_muta:0.020991532969999893,Lachesis_stenophrys:0.023663082329999918)100:0.05906012706999997,(Bothriechis_schlegelii:0.06053624379000011,((Bothriechis_lateralis:0.04249804419000003,Bothriechis_nigroviridis:0.04652706291000008)51:0.008024434706999983,((Bothriechis_thalassinus:0.013264168529999898,Bothriechis_marchi:0.014717025950000018)98:0.008973965133000084,(Bothriechis_bicolor:0.022143570889999964,(Bothriechis_rowleyi:0.01708572888999993,Bothriechis_aurifer:0.014244949809999907)84:0.005799642923000059)14:0.004545705328000027)100:0.02246231639999996)100:0.024488377549999996)98:0.01121961638000002)53:0.007914830650000093)85:0.0032218924659999093,((Agkistrodon_contortrix:0.030788622670000043,(Agkistrodon_piscivorus:0.031549999119999894,(Agkistrodon_bilineatus:0.014893846839999947,Agkistrodon_taylori:0.01244520334999999)99:0.010909035350000096)99:0.013239493249999956)100:0.0217767539,((Sistrurus_miliarius:0.06422058050000001,Sistrurus_catenatus:0.0468226945400001)97:0.01754778166000004,((Crotalus_pricei:0.037853937569999996,(Crotalus_intermedius:0.03397361243000008,(Crotalus_tancitarensis:0.03518107636000001,Crotalus_transversus:0.002076548558999969)100:0.03457770530000004)98:0.01699574527000003)100:0.01907196746999995,((((Crotalus_ravus:0.033300346539999914,Crotalus_cerastes:0.05290504614000002)21:0.0016738155100000096,(Crotalus_polystictus:0.04962093232000009,Crotalus_enyo:0.03793706780999995)56:0.007052800479000032)99:0.009813334900000026,((Crotalus_aquilus:0.019220109629999982,Crotalus_lepidus:0.026263736300000007)95:0.006029097682999973,(Crotalus_pusillus:0.022681678789999937,Crotalus_triseriatus:0.01749513188000007)52:0.011137376340000005)100:0.01484645406999996)87:0.002929099501999932,(((Crotalus_horridus:0.04294861628999991,Crotalus_willardi:0.04139950536000003)63:0.0038635007179999015,((Crotalus_simus:0.008492873897000042,Crotalus_durissus:0.010227247140000006)100:0.029864483809999953,(Crotalus_basiliscus:0.02388130883000006,(Crotalus_totonacus:0.020367047589999965,Crotalus_molossus:0.022704386430000056)91:0.005271151127000051)100:0.00957307337400004)100:0.01166428620000004)82:0.0016679840119999678,(((Crotalus_tortugensis:0.002885366172000081,Crotalus_atrox:0.01997956053999994)100:0.013838507940000078,(Crotalus_catalinensis:0.0174230192,Crotalus_ruber:0.021680691070000035)14:0.002335740124000063)100:0.02469975695000004,((Crotalus_mitchellii:0.02527593307000009,(Crotalus_adamanteus:0.025793267140000076,Crotalus_tigris:0.030252448639999985)90:0.004779621001999912)89:0.00443967726100003,(Crotalus_scutulatus:0.025650202810000078,(Crotalus_viridis:0.015184544410000056,Crotalus_oreganus:0.0180822465099999)58:0.008345118970999987)98:0.009975221661999933)77:0.005889747969000103)100:0.009616934876000016)99:0.006147240181000102)97:0.006540648390999992)74:0.005916652181999993)100:0.038893408659999906)96:0.006213132007999889)91:0.003918923645999994)100:0.011718521010000038)0:3.128488163972598E-6)97:0.0074985996619999495)97:0.010810943439999998)8:0.004012779095999952)100:0.020345672599999975)100:0.01726471655999995)100:0.07415303202000001,(((((Enhydris_chinensis:0.03918396907999999,(Enhydris_matannensis:0.016987006739999977,Enhydris_plumbea:0.05698469977000009)100:0.05324000508999993)53:0.020799300510000007,(Enhydris_enhydris:0.04580481022999994,(Enhydris_jagorii:0.015595708260000007,(Enhydris_innominata:3.1284881640836204E-6,Enhydris_longicauda:2.04599577199982E-4)100:0.018223908119999965)100:0.026464916289999918)100:0.023211929529999953)97:0.016136705379999894,(((Enhydris_bocourti:0.06660166199000006,Erpeton_tentaculatum:0.06678499680000005)89:0.016352883199999946,(Enhydris_polylepis:0.0726530622799999,Myron_richardsonii:0.08003575890000003)100:0.03802905425999992)71:0.00743065960600009,((Bitia_hydroides:0.07683045203000005,(Cantoria_violacea:0.05800000170999997,(Fordonia_leucobalia:0.061030417640000056,Gerarda_prevostiana:0.07946993059999996)98:0.029004031699999988)70:0.007581591774000085)96:0.01173830366000006,(Enhydris_punctata:0.06891807521000004,(Homalopsis_buccata:0.053468979340000056,(Cerberus_australis:0.04613282825999998,(Cerberus_rynchops:0.03026320956999995,Cerberus_microlepis:0.00549010157100005)100:0.018416831639999964)100:0.01673201404000002)97:0.01455957650999995)88:0.0056806772210000744)88:0.007855912436000034)85:0.011373780820000068)100:0.10750419480000006,(Micrelaps_bicoloratus:0.11535577280000009,((((Oxyrhabdium_leporinum:0.1463108713000001,(Prosymna_ruspolii:0.2012248473,(Prosymna_visseri:0.12779986389999998,(Prosymna_janii:0.06546886654000006,(Prosymna_meleagris:0.06581714948999995,Prosymna_greigerti:0.04139218899999997)100:0.12211570559999996)16:0.028350049019999934)86:0.030114633950000025)100:0.06326835404000009)0:0.0031332709400000436,(((Malpolon_moilensis:0.07195608894999994,Malpolon_monspessulanus:0.05947311033999991)96:0.016493489479999957,(Rhamphiophis_rubropunctatus:0.03971447673999995,Rhamphiophis_oxyrhynchus:0.04945705523999999)99:0.04369709018000001)99:0.016152312240000022,(((Dipsina_multimaculata:0.07905914332000008,Mimophis_mahfalensis:0.08549653227000009)54:0.009229242339999999,((Hemirhagerrhis_viperina:0.07292755638000004,(Hemirhagerrhis_hildebrandtii:0.05773582609000005,Hemirhagerrhis_kelleri:0.050881767779999976)24:0.006117453784000082)100:0.022904876799999974,(Psammophylax_acutus:0.04500418704999998,(Psammophylax_rhombeatus:0.022779853240000092,(Psammophylax_tritaeniatus:0.025418143460000042,Psammophylax_variabilis:0.02313720121999996)95:0.008503482654000027)100:0.027973957089999946)97:0.014352826979999955)65:0.0077322570219999776)97:0.011653413809999957,((Psammophis_crucifer:0.07344091928000007,(Psammophis_condanarus:0.05500316913999992,Psammophis_lineolatus:0.04880610814999997)100:0.027286767579999927)70:0.009562390389000086,((Psammophis_trigrammus:0.06834569303999993,(Psammophis_jallae:0.055604526079999994,(Psammophis_notostictus:0.045347983319999896,Psammophis_leightoni:0.04585628671000008)50:0.009418332515999994)85:0.0081128716729999)100:0.027449639549999905,(Psammophis_angolensis:0.0725100972699999,((Psammophis_schokari:0.06045519597999993,(Psammophis_praeornatus:0.049433927039999936,Psammophis_punctulatus:0.07035111290000007)42:0.009759648468000037)76:0.009588610336999981,((Psammophis_biseriatus:0.04392768385000001,Psammophis_tanganicus:0.0329185432400001)100:0.033287044169999946,(Psammophis_lineatus:0.0705475953100001,((Psammophis_subtaeniatus:0.03790293500999997,(Psammophis_orientalis:0.027927789600000086,Psammophis_sudanensis:0.027920919770000108)60:0.003276621027000104)97:0.01018580412000003,(Psammophis_rukwae:0.02362040894000006,(Psammophis_sibilans:0.018649732379999895,(Psammophis_leopardinus:0.027989649970000086,(Psammophis_phillipsi:0.008404328462999988,Psammophis_mossambicus:0.005687776674)100:0.023116694570000096)100:0.016706345160000025)71:0.009314154051000001)80:0.009260180395000095)100:0.013198102859999894)73:0.002177022584999966)96:0.008473611227000077)69:0.005918010420000064)80:0.0059994087619998915)100:0.013070071540000061)100:0.026775039679999946)90:0.008425996756000087)100:0.0582905545800001)95:0.009336813225999996,((((Atractaspis_irregularis:3.1284881640836204E-6,Homoroselaps_lacteus:0.07151038444000002)14:0.04706036447000006,(Atractaspis_microlepidota:0.08554553423,(Atractaspis_boulengeri:0.06655293451,(Atractaspis_bibronii:0.06225303629000001,(Atractaspis_corpulenta:0.042339056349999904,Atractaspis_micropholis:0.061146432929999994)99:0.018934240299999905)58:0.00761237205099996)98:0.026420171700000106)96:0.02244259489)98:0.015733742370000026,((Macrelaps_microlepidotus:0.07470147048999998,(Amblyodipsas_polylepis:0.05038076043999995,(Amblyodipsas_dimidiata:0.04029287323000008,Xenocalamus_transvaalensis:0.05935782862000005)94:0.016980452819999936)100:0.02936275069000005)96:0.014577049430000044,((Polemon_notatus:0.08413104884,(Polemon_acanthias:0.060571117879999914,Polemon_collaris:0.05259428047999992)93:0.017578304409999967)100:0.05034858944999998,(Aparallactus_modestus:0.10263731279999999,(Aparallactus_werneri:0.09000540963000003,(Aparallactus_guentheri:0.013743842260000028,Aparallactus_capensis:0.026364213379999946)100:0.06573525941000002)92:0.012711058660000107)100:0.04286699989999998)54:0.004757760545999967)97:0.01570943472999997)100:0.01316927292000003,(((Pseudaspis_cana:0.07480586005,Pythonodipsas_carinata:0.11802819190000002)100:0.035629010670000016,((Buhoma_depressiceps:0.12418350459999994,Buhoma_procterae:0.13278840690000004)92:0.024732418100000042,(Psammodynastes_pictus:0.023651831190000028,Psammodynastes_pulverulentus:0.019020358849999974)100:0.12251255510000003)64:0.008086237690000053)95:0.01180801231999995,((((Lycophidion_nigromaculatum:0.08572789423999994,(Lycophidion_laterale:0.06509785704000004,(Lycophidion_ornatum:0.08310348582999993,Lycophidion_capense:0.09845335800999999)92:0.016342531670000104)69:0.004261146631000079)100:0.04642292640000001,((Lamprophis_swazicus:0.09781898581000004,Hormonotus_modestus:0.11658981120000012)97:0.0285290051999999,((Mehelya_nyassae:0.07183148271999995,Mehelya_stenophthalmus:0.06839149734999994)33:0.008949702995000086,(Gonionotophis_brussauxi:0.09050197182999997,(Mehelya_capensis:0.04570906840999989,Mehelya_poensis:0.027171761159999974)100:0.030441124610000037)34:0.0040070384499999445)100:0.05438667081999993)93:0.009449199249999984)11:0.008649848167999963,(Pseudoboodon_lemniscatus:0.1015348895999999,((Bothrolycus_ater:0.06930006590000004,(Bothrophthalmus_lineatus:0.014458256229999966,Bothrophthalmus_brunneus:0.024532574360000003)100:0.08346480089000008)97:0.012914913199999933,((Lamprophis_virgatus:0.08257464184999996,(Lamprophis_lineatus:0.02607110263000001,(Lamprophis_olivaceus:0.026412846589999983,Lamprophis_fuliginosus:0.03124487804000009)45:0.004724157799000039)100:0.02412034643999994)100:0.06814840306999992,(Lamprophis_guttatus:0.05901823243999993,((Lamprophis_fuscus:0.03383277263000006,(Lamprophis_fiskii:0.055177405870000085,Lamprophis_aurora:0.03563186204000002)9:0.005746184850000002)99:0.016565471919999908,(Lamprophis_inornatus:0.07496898940000007,(Lycodonomorphus_rufulus:0.04541098306000002,(Lycodonomorphus_whytii:0.03725894889999992,Lycodonomorphus_laevissimus:0.039220032120000026)98:0.022333352640000026)100:0.025125767130000032)26:0.011306549629999996)26:0.00503453587700009)95:0.009696757131999911)95:0.007501446095000031)98:0.008514472706000031)92:0.00864066316300005)100:0.025014557999999965,(((Amplorhinus_multimaculatus:0.07876780119000004,(Duberria_lutrix:0.03443880985999992,Duberria_variegata:0.04361974498999999)100:0.06594125755999991)99:0.019249106019999962,(Ditypophis_vivax:0.10307956820000008,((Compsophis_infralineatus:0.035186249899999966,Compsophis_laphystius:0.04510517195999997)94:0.011747116640000055,(Compsophis_albiventris:0.0435742590999999,Compsophis_boulengeri:0.03274686406999994)99:0.016316619639999974)100:0.030866246069999992)98:0.01386310150000003)82:0.0074457065149999835,((Alluaudina_bellyi:0.0965162195,((Stenophis_betsileanus:0.1118715414,(Leioheterodon_geayi:0.06619482608000005,(Leioheterodon_modestus:0.04025027936999992,Leioheterodon_madagascariensis:0.046521508199999895)100:0.035730228310000056)100:0.03553341098000007)31:0.010121481480000027,((Langaha_madagascariensis:0.08310598332000008,(Micropisthodon_ochraceus:0.09192644299999997,(Ithycyphus_oursi:0.01213754961000002,Ithycyphus_miniatus:0.0035767026580000305)100:0.05927885101999997)18:0.00827285438900005)100:0.04060499422999997,((Madagascarophis_meridionalis:0.045763033000000064,Madagascarophis_colubrinus:0.029843611990000074)100:0.06506323309000006,(Stenophis_inornatus:0.0789326317800001,(Stenophis_citrinus:0.03449545493000006,(Lycodryas_sanctijohannis:0.04760981080000004,(Stenophis_inopinae:0.0452221827699999,(Stenophis_granuliceps:0.004419813171999909,Stenophis_pseudogranuliceps:0.0013152222260000013)100:0.03252446512000007)54:0.008154656744000066)31:0.008180747479000106)98:0.029906520790000002)100:0.0487076126499999)94:0.015073562330000012)97:0.01187700822000004)90:0.007598566901000026)36:0.003931871584999969,(((Dromicodryas_bernieri:0.045701329659999956,Dromicodryas_quadrilineatus:0.05900739994000004)100:0.06614903308000009,(Bibilava_infrasignatus:0.06983223192999999,((Bibilava_lateralis:0.019192083419999895,Bibilava_stumpffi:0.030936082209999993)98:0.022207872040000076,(Bibilava_epistibes:0.03709808739999998,Bibilava_martae:0.050826428509999966)95:0.01938695131000001)93:0.02275365502000004)100:0.053555833709999945)98:0.02405902485,(((Heteroliodon_occipitalis:0.08493347537999996,Pseudoxyrhopus_ambreensis:0.048569337069999996)95:0.013102494980000046,(Liopholidophis_dimorphus:0.06464532288999991,(Liopholidophis_sexlineatus:0.03774468027000011,Liopholidophis_dolicocercus:0.04625407287000005)100:0.02484234776999994)98:0.017197757509999967)94:0.008973859566000053,(Liophidium_rhodogaster:0.04472322620999991,((Liophidium_therezieni:0.04186911616,Liophidium_vaillanti:0.022831410840000066)99:0.04693867672999996,(Liophidium_torquatum:0.038007334390000036,(Liophidium_chabaudi:0.038896197779999975,Liophidium_mayottensis:0.012036927500000072)73:0.0048509012180000255)99:0.021773065070000097)89:0.007217367867000002)100:0.02288569757000003)99:0.013221104600000033)76:0.005487533786999954)95:0.008500287703000042)100:0.023835796760000028)90:0.0035964877830000352)41:0.0028256573270000196)96:0.005851636261000048)95:0.006959378231000013,(Calliophis_melanurus:0.16064416839999995,((Calliophis_bivirgata:0.16637618719999991,(Micruroides_euryxanthus:0.11216885399999998,((Sinomicrurus_japonicus:0.08783766515999991,(Sinomicrurus_macclellandi:0.060179953800000074,Sinomicrurus_kelloggi:0.05662042900000008)95:0.020484850419999923)100:0.05039014903000005,((Micrurus_corallinus:0.024936503639999996,(Micrurus_albicinctus:0.00797832690399991,(Micrurus_psyches:0.006188823015000011,(Micrurus_diastema:0.02644119266999989,Micrurus_fulvius:0.010759141519999904)99:0.015868999560000097)19:0.0046427927390000345)90:0.010293136190000052)100:0.040519659849999945,(Micrurus_narduccii:0.06715327868999998,(((Micrurus_dissoleucus:0.05031585301000008,Micrurus_mipartitus:0.043956276649999904)98:0.029811768260000093,(Micrurus_surinamensis:0.029292570720000022,(Micrurus_lemniscatus:0.042538379850000085,Micrurus_hemprichii:0.04208383552999995)47:0.0069096504679999615)97:0.016312711449999906)27:0.003260228118000086,(Micrurus_decoratus:0.028689729739999947,((Micrurus_pyrrhocryptus:0.014408190189999948,Micrurus_baliocoryphus:0.0019345531029999474)97:0.01888269756000005,(Micrurus_altirostris:0.015588003179999976,(Micrurus_ibiboboca:0.01848177677000007,(Micrurus_spixii:0.01287486362000001,(Micrurus_brasiliensis:0.0046563346120001015,Micrurus_frontalis:0.004753875737999902)59:0.009554709612999979)89:0.009305513451000058)32:0.0027676845910000747)88:0.010509411699999971)98:0.032670314189999994)94:0.018204516960000028)35:0.01247783349999998)91:0.014375837490000043)100:0.039622017699999956)24:0.0061018530080000355)85:0.004903604371000014)61:0.007633592012999957,(((Hemibungarus_calligaster:0.11923853799999995,(Ophiophagus_hannah:0.08199334558999993,(Dendroaspis_polylepis:0.041014487910000064,Dendroaspis_angusticeps:0.03788018024999995)100:0.06931005674000001)84:0.00879326938099989)84:0.006314847004999957,((Aspidelaps_scutatus:0.09325152193000008,Walterinnesia_aegyptia:0.0666893152600001)63:0.0076116478029999435,(Hemachatus_haemachatus:0.07053850669999995,(((Naja_mandalayensis:0.009006875063999997,(Naja_sumatrana:0.009145392281000086,Naja_siamensis:0.011189143900000031)87:0.01398117369999996)99:0.03710213612999991,(Naja_kaouthia:0.013757990740000059,(Naja_naja:0.009342247021999928,Naja_atra:0.01767466678000007)25:0.006990737168999894)39:0.0076491332440000726)100:0.03429297622999994,((Naja_multifasciata:0.07014754159999992,(Naja_annulata:0.03754835175999993,Naja_melanoleuca:0.03408220462)58:0.0032870167820000518)69:0.014954187939999919,((Naja_nivea:0.019281998330000105,(Naja_haje:3.1284881640836204E-6,Naja_annulifera:0.02359635166999996)88:0.009691584066999992)100:0.03172273568000006,((Naja_pallida:0.022534084569999946,Naja_nubiae:0.03138941380999993)78:0.012876979579999892,(Naja_katiensis:0.010301015320000051,(Naja_mossambica:0.014415524539999947,(Naja_ashei:0.011079610179999921,Naja_nigricollis:0.022570803650000082)76:0.0012847198699998952)96:0.009510201249000039)96:0.012441070720000003)99:0.019710976949999903)92:0.00868340580599991)83:0.006534776120000085)90:0.008593236030999929)91:0.008687564439999962)100:0.022702020929999955)87:0.010970645939999968,((Elapsoidea_nigra:0.044738386069999914,(Elapsoidea_sundevallii:0.020743151510000057,Elapsoidea_semiannulata:0.021291443369999996)99:0.03437782665999989)100:0.06808376300000007,(((Bungarus_bungaroides:0.09003830682999991,Bungarus_flaviceps:0.088466347)0:0.010821566690000006,(Bungarus_fasciatus:0.060870733560000057,((Bungarus_niger:0.025268757979999945,(Bungarus_candidus:0.03353719723000004,Bungarus_multicinctus:0.021488234720000055)100:0.02311592662000006)99:0.020835116330000014,(Bungarus_sindanus:0.042714795640000025,(Bungarus_caeruleus:0.04223807625000009,Bungarus_ceylonicus:0.036607988319999896)97:0.019166843720000104)97:0.020711427349999978)100:0.024275244170000043)100:0.04498196444000002)98:0.01835481190999999,((Laticauda_laticaudata:0.08672287811000001,(Laticauda_saintgironsi:0.015151525370000085,(Laticauda_colubrina:3.1284881640836204E-6,Laticauda_guineai:3.1284881640836204E-6)100:0.036800303749999985)98:0.035261596230000025)100:0.06889286566000008,((Micropechis_ikaheka:0.08736192448999991,(Toxicocalamus_preussi:0.04638882845000003,(Demansia_vestigiata:0.009887597078999999,(Demansia_psammophis:0.05565773960999998,Demansia_papuensis:0.0298122809200001)91:0.015417425389999906)100:0.044130385000000105)100:0.06536097657000006)31:0.01251078153000007,((Toxicocalamus_loriae:0.11360544819999996,(Furina_diadema:0.013611065459999905,Furina_ornata:0.012083995470000053)100:0.08513629984000004)82:0.014410127469999923,((Simoselaps_semifasciatus:0.10976569200000008,(Simoselaps_bertholdi:0.05011778609999995,Simoselaps_anomalus:0.05534395183000007)100:0.03896258760999993)99:0.021585765830000048,(((Aspidomorphus_lineaticollis:0.09839842602999993,Aspidomorphus_schlegeli:0.07279346774999995)100:0.035955340539999936,((Aspidomorphus_muelleri:0.09694100906000003,(Acanthophis_antarcticus:0.01524179581999996,Acanthophis_praelongus:0.015392984180000013)100:0.06325814431999999)41:0.007758483498000013,(Pseudechis_porphyriacus:0.06778612001000006,((Pseudechis_australis:0.04453334213000004,Pseudechis_butleri:0.036385712069999965)100:0.023257637619999993,(Pseudechis_colletti:0.004297016031000078,(Pseudechis_guttatus:0.0070087811699999225,Pseudechis_papuanus:0.029371781490000082)44:0.006421924797999967)100:0.04263739732000005)100:0.055634613370000086)100:0.024739418850000083)39:0.00802225095299991)68:0.005063411032000031,((Cacophis_squamulosus:0.0974164097300001,((Elapognathus_coronata:0.0653420439300001,(Rhinoplocephalus_bicolor:0.06299114536000006,Rhinoplocephalus_nigrescens:0.06706607348999993)95:0.012833849780000017)88:0.008002701311000004,(Suta_fasciata:0.07039633805000012,(Suta_monachus:0.06892526430000001,(Suta_spectabilis:0.07124147581999996,Suta_suta:0.05375162344999995)90:0.009649174613999945)30:0.007286219860999976)100:0.020871719719999904)98:0.01210080569000005)88:0.004394348298000006,(((Simoselaps_calonotus:0.053111771860000045,Vermicella_intermedia:0.07903920924000007)94:0.012824302040000068,(Denisonia_devisi:0.08172499854999993,((Pseudonaja_textilis:0.05549597771999992,Pseudonaja_modesta:0.056728630699999893)97:0.013676514579999965,(Oxyuranus_scutellatus:0.037123606239999996,Oxyuranus_microlepidotus:0.04228702615999991)100:0.026070444469999954)100:0.02016873393000007)16:0.008986408439999982)71:0.0056113617619999445,((Echiopsis_curta:0.06133021087000001,((Drysdalia_coronoides:0.02129305957000005,Drysdalia_mastersii:0.021825147749999996)100:0.04124988518000006,((Austrelaps_superbus:0.00793003223800004,Austrelaps_labialis:0.014390144100000057)100:0.03556236399000001,((Tropidechis_carinatus:0.024504840799999927,Notechis_scutatus:0.030909582020000048)98:0.011633587439999982,(Echiopsis_atriceps:0.03099317786999989,Hoplocephalus_bitorquatus:0.026128181690000085)98:0.014859067660000003)99:0.012034685980000015)98:0.00877487020799994)97:0.009373812139999993)78:0.00442352256699996,((Hemiaspis_damelii:0.06231336140999999,Hemiaspis_signata:0.061233286320000024)100:0.01715964463999997,((Emydocephalus_annulatus:0.047840619800000095,(Aipysurus_eydouxii:0.030443957149999923,((Aipysurus_laevis:0.00953757892799989,Aipysurus_fuscus:0.006790733631000023)100:0.015969459919999984,(Aipysurus_apraefrontalis:0.015388586070000043,Aipysurus_duboisii:0.01715209653000005)97:0.009784553073999946)90:0.006249556823999969)94:0.0183194914)100:0.04295482430999997,((Ephalophis_greyae:0.011453991460000035,Parahydrophis_mertoni:0.027534488639999966)96:0.03511364331000011,(Hydrelaps_darwiniensis:0.05758174366999991,(Hydrophis_elegans:0.015809012130000077,((Hydrophis_lapemoides:0.016868277779999996,(Hydrophis_spiralis:0.008759369612000079,((Hydrophis_pacificus:3.450603587000778E-4,Hydrophis_semperi:0.0025803586690000824)94:0.002648301198999947,(Hydrophis_cyanocinctus:3.1284881640836204E-6,(Hydrophis_parviceps:0.003946283384000049,Hydrophis_melanocephalus:0.007213739505000039)75:0.010101770329999926)100:0.004335349677)97:0.006531026150000008)100:0.010590346140000095)94:0.0041776962519999294,(Lapemis_curtus:0.020721820509999933,(Pelamis_platura:0.020659738840000053,(Astrotia_stokesii:0.025241595100000014,((Hydrophis_atriceps:0.030923389180000038,(Polyodontognathus_caerulescens:0.016410300290000013,Hydrophis_brooki:0.014213766749999968)54:0.0074065889270000795)98:0.00542925244100001,((Hydrophis_czeblukovi:0.01390379730000002,(Enhydrina_schistosa:0.005941973619000063,Disteira_major:0.008358337695999918)77:0.004179953336999942)83:0.0016512787319999944,(Hydrophis_macdowelli:0.02071019093000004,(Disteira_kingii:0.016053315429999993,(Hydrophis_ornatus:0.007094946125000057,Acalyptophis_peronii:0.016063183159999994)100:0.01052885605000009)74:7.989156285999055E-4)88:0.0019241714580000568)93:0.002711387820000022)83:0.002244296043000027)67:7.407923050000154E-4)45:0.001280573755999992)42:0.0011636624410000795)95:0.005313972823000057)100:0.04138645652999995)72:0.0031555539929999377)98:0.012227869980000028)100:0.022796436459999958)91:0.008860391165999904)99:0.011969317719999983)34:0.004267940624999911)75:0.0031635167640000628)89:0.005436295670000035)67:0.004820726698999911)85:0.004133888581000056)92:0.009894574747000062)100:0.02649847707999997)7:0.002893636994000026)90:0.00486070516699999)95:0.005197766688999961)98:0.018514425889999964)100:0.028437934539999987)45:0.001754081194999979)98:0.014779750999999952)58:0.01081270367999998,(((Pseudorabdion_oxycephalum:0.1177316972000001,(Calamaria_yunnanensis:0.046235710049999934,Calamaria_pavimentata:0.07911857563999991)100:0.1019258637999999)99:0.047528851339999956,(Plagiopholis_styani:0.09183741867999995,(Pseudoxenodon_bambusicola:0.03277108289000008,(Pseudoxenodon_karlschmidti:0.022443702039999902,Pseudoxenodon_macrops:0.0219401548)85:0.016213362530000053)97:0.046577952140000045)100:0.08811675388000006)97:0.017681283840000006,(((Scaphiodontophis_annulatus:0.11081835100000004,((Sibynophis_subpunctatus:0.025943072990000093,Sibynophis_bistrigatus:0.03928806295000009)100:0.11524864880000008,(Sibynophis_triangularis:0.021996989140000034,(Sibynophis_chinensis:0.016540515179999993,Sibynophis_collaris:0.009638504395999892)100:0.03666671326000004)100:0.07983525189999996)68:0.021124004819999986)96:0.02731307438999997,((Grayia_tholloni:0.1000506926000001,(Grayia_smithii:0.055395357819999935,Grayia_ornata:0.08293632333)44:0.01701673455999997)100:0.05741153491999995,(((Ahaetulla_fronticincta:0.051167983550000073,(Ahaetulla_nasuta:0.03956452230000007,Ahaetulla_pulverulenta:0.02849238908999996)15:0.018382690879999997)100:0.060288567300000095,((Chrysopelea_taprobanica:0.0684236169900001,(Chrysopelea_paradisi:0.05911809653,Chrysopelea_ornata:0.04096102368999999)100:0.04585437629999989)100:0.03789374198999995,((Dendrelaphis_caudolineolatus:0.06450681286999993,Dendrelaphis_bifrenalis:0.061615464029999956)69:0.010709302930000053,(Dendrelaphis_caudolineatus:0.08286198317999993,(Dendrelaphis_tristis:0.06548476066999998,Dendrelaphis_schokari:0.06068491446999991)91:0.010600202470000042)97:0.016918370510000003)100:0.028131417139999892)20:0.007082629959999975)100:0.04211496823000005,((((Boiga_kraepelini:0.07803624663000008,(Dipsadoboa_unicolor:0.0781408376599999,Crotaphopeltis_tornieri:0.09676458494000006)99:0.042202174339999954)71:0.009201422925000036,(Telescopus_fallax:0.09524352263000002,(Boiga_irregularis:0.05350383735000008,(Boiga_dendrophila:0.06653884219999995,(Boiga_cynodon:0.050984747350000026,Boiga_forsteni:0.059625333580000106)68:0.007927642182000039)96:0.0163000473299999)96:0.014775202369999962)89:0.009373378237999996)73:0.001879061104000046,((Boiga_barnesii:0.05574991527000006,((Boiga_multomaculata:0.04632772070999991,Boiga_beddomei:0.0532307861800001)0:3.1284881640836204E-6,(Boiga_ceylonensis:0.04820523819,Boiga_trigonata:0.047093509089999985)85:0.009846231438999986)74:0.006131995927000089)100:0.027694284579999895,(Boiga_pulverulenta:0.06722479525000002,(Dasypeltis_confusa:0.0395132762699999,(Dasypeltis_atra:0.06344616927999991,(Dasypeltis_scabra:0.03732830069000004,(Dasypeltis_sahelensis:0.05346347681999997,(Dasypeltis_fasciata:0.017810411359999945,Dasypeltis_gansi:0.022522237030000003)90:0.018991958620000027)77:0.012096744229999956)92:0.03905395971999992)70:0.014044128799999944)98:0.04704221920999996)0:0.007877258349999972)79:0.008110875742999957)100:0.015413722459999946,((Scaphiophis_albopunctatus:0.1737797768,((Oligodon_arnensis:0.07856273191999996,(Oligodon_taeniolatus:0.057573814239999965,Oligodon_sublineatus:0.060057725160000075)83:0.013208942589999939)100:0.030272813220000083,(((Oligodon_cinereus:0.0582979158400001,(Oligodon_splendidus:0.10144121370000003,Oligodon_maculatus:0.07478343557000011)56:0.012976872519999905)93:0.014049767279999958,((Oligodon_planiceps:0.03574385486999998,Oligodon_torquatus:0.04071661277000005)100:0.03275139976999997,(Oligodon_theobaldi:0.031868119509999904,Oligodon_cruentatus:0.03660931223999997)97:0.021391070079999963)98:0.023488136989999964)98:0.019243829569999926,(Oligodon_octolineatus:0.09228448156999991,((Oligodon_chinensis:0.04045469570000004,(Oligodon_formosanus:0.01834030895000005,Oligodon_ocellatus:0.026075680379999966)90:0.007211829620999977)99:0.01857402379000006,(Oligodon_cyclurus:0.049739355050000045,(Oligodon_taeniatus:0.0346243934299999,Oligodon_barroni:0.03654664911999994)99:0.014544570350000008)85:0.00865832896100005)89:0.016621019350000044)100:0.03125780189000005)99:0.029143252069999903)100:0.03986988352999998)86:0.01619505501999996,((((Coelognathus_radiata:0.14441455949999993,(Coelognathus_helena:0.1048207096,(Coelognathus_erythrurus:0.05586879512000009,(Coelognathus_flavolineatus:0.03654026049000003,Coelognathus_subradiata:0.04933388508000003)99:0.016715945030000068)100:0.04202507318000004)41:0.011392761720000033)100:0.02019463818999989,((Thrasops_jacksonii:0.08528566663999992,(Thelotornis_capensis:0.040889386839999986,Dispholidus_typus:0.07109548526000009)98:0.03604974788999993)90:0.02468119123000001,(((Philothamnus_heterodermus:0.054253126509999916,Philothamnus_carinatus:0.03970229087999999)52:0.006328506370000042,(Philothamnus_nitidus:0.057916673080000036,(Philothamnus_angolensis:0.04612380250999992,Philothamnus_semivariegatus:0.01551419727999992)88:0.019388947709999993)90:0.0234455789200001)94:0.019601937390000046,((Philothamnus_thomensis:0.033300855820000086,Philothamnus_girardi:0.02083764997000004)99:0.049978035839999935,((Philothamnus_hoplogaster:0.0380431724000001,Philothamnus_natalensis:0.0659547573899999)0:0.0015640125939999638,(Hapsidophrys_lineatus:0.05178470309000005,(Hapsidophrys_principis:0.015383411279999981,Hapsidophrys_smaragdina:0.007687906703000014)99:0.03505126639)68:0.010305247500000059)87:0.01692753298000005)69:0.008073439981000075)99:0.02639101205999994)60:0.010261886210000015)33:0.00484851106499995,(Lytorhynchus_diadema:0.09785399506000003,((Coluber_zebrinus:0.1327590861000001,(Coluber_dorri:0.0886584532200001,(Macroprotodon_abubakeri:0.035077719710000066,Macroprotodon_cucullatus:0.025619886649999923)100:0.04657090661999996)86:0.015529216080000019)92:0.008202603526999974,(Hemerophis_socotrae:0.10895172119999996,((((Hemorrhois_ravergieri:0.03056045206000002,Hemorrhois_nummifer:0.0434658255)100:0.01812104948999993,(Hemorrhois_algirus:0.0470281775000001,Hemorrhois_hippocrepis:0.04180834231999997)100:0.022643621360000088)100:0.017210512869999972,((Spalerosophis_diadema:0.05137201689000004,Spalerosophis_microlepis:0.040067402560000076)95:0.018250824559999934,((Platyceps_rogersi:0.04119282601000007,Platyceps_rhodorachis:0.06509248952000002)86:0.009446930535000009,(Platyceps_karelini:0.06320591438000012,((Platyceps_florulentus:0.07348568079999995,Platyceps_collaris:0.04367253169999996)52:0.010655822569999973,(Platyceps_najadum:0.03654635503000003,Platyceps_ventromaculatus:0.029054849900000068)61:0.007798097288000072)98:0.008907738433000079)35:0.0025624772120000916)100:0.02248917711999998)100:0.014174887520000068)99:0.008965387166999905,((Dolichophis_jugularis:0.05689683139000001,(Dolichophis_caspius:0.014446049370000047,Dolichophis_schmidti:0.02608129984999996)100:0.027061974300000013)100:0.027095320059999928,((Hierophis_gemonensis:0.027750156990000052,Hierophis_viridiflavus:0.03411252110999996)100:0.029032101100000096,(Hierophis_spinalis:0.04873441587000005,((Eirenis_aurolineatus:0.03536778268000007,Eirenis_modestus:0.02106881159999996)100:0.01867999925999997,(Pseudocyclophis_persicus:0.06568719171999993,(Eirenis_decemlineatus:0.05151032065000005,((Eirenis_levantinus:0.03431270106999995,(Eirenis_thospitis:0.03935778815000002,Eirenis_medus:0.03829958229000008)82:0.005291235489000012)86:0.004480369951000096,((Eirenis_lineomaculatus:0.05683398025999997,(Eirenis_coronelloides:0.03227418486999989,Eirenis_rothii:0.04843310391999989)59:0.00482588558899999)86:0.004794675624000044,((Eirenis_punctatolineatus:0.03256629475000006,Eirenis_barani:0.03147361587999997)4:0.005996599766000088,(Eirenis_collaris:0.00852925763399992,Eirenis_eiselti:0.010075814869999977)100:0.016724430380000044)91:0.00510906541099998)49:0.0017799568959999679)97:0.010424268159999972)83:0.005298017719999937)14:0.0026503582460000175)100:0.014138808840000072)83:0.004699513240000064)92:0.008921479122000031)100:0.01587264436999991)94:0.00967784808499994)60:0.006830310093999925)94:0.009244410112999923)100:0.014664680450000023)68:0.003746429225999992,((Cyclophiops_major:0.07771424268999994,(Ptyas_mucosa:0.07667184117000003,Ptyas_korros:0.08420707390000004)81:0.013117256699999968)100:0.022689420750000022,((((Opheodrys_aestivus:0.027023435700000098,Opheodrys_vernalis:0.028786989729999934)100:0.05251968880999991,(Oxybelis_aeneus:0.06184025461000009,Oxybelis_fulgidus:0.041115629080000105)82:0.018866509870000048)96:0.023104756530000103,((Salvadora_mexicana:0.1071493562000001,(Tantilla_melanocephala:0.11536779679999998,(Masticophis_taeniatus:0.06168106619000002,(Masticophis_flagellum:0.04730455584000004,Coluber_constrictor:0.04008985825)9:0.010436177709999939)88:0.022610637030000102)0:0.0034311627800001077)93:0.010797905669999941,(((Chironius_carinatus:0.05234273835999992,Chironius_quadricarinatus:0.027433344689999917)92:0.016065604560000057,(Leptophis_ahaetulla:0.09395900664000001,(Dendrophidion_dendrophis:0.05744504343000001,(Drymobius_rhombifer:0.05942580472000003,Dendrophidion_percarinatus:0.06756561369000003)66:0.009197344271000052)99:0.03700348248000007)92:0.01340502170999991)97:0.014189583510000103,((((Pseustes_sulphureus:0.08242030869999994,Spilotes_pullatus:0.07578761203000006)82:0.021570193190000087,(Phyllorhynchus_decurtatus:0.09713332287999998,Trimorphodon_biscutatus:0.08514110625000004)27:0.01278430694999999)91:0.011971154030000042,(Drymarchon_corais:0.08592880213999998,(Chironius_fuscus:0.045351897239999994,((Chironius_scurrulus:0.021994464939999903,(Chironius_grandisquamis:0.045468660540000094,Chironius_laevicollis:0.013798360990000091)32:0.005643102427999924)44:0.007686933727000023,((Chironius_bicarinatus:0.025124267510000076,Chironius_flavolineatus:0.03820674637999999)74:0.004683280717999949,(Chironius_monticola:0.03958138514999998,(Chironius_exoletus:0.0415102112800001,(Chironius_multiventris:0.012186820719999991,Chironius_laurenti:0.016767004829999932)99:0.03982371267000007)54:0.012754325890000029)83:0.011534571829999951)81:0.02014290006999997)86:0.018551814360000085)87:0.013410082979999904)0:3.1284881640836204E-6)98:0.011481739379999967,(((Drymoluber_brazili:0.07537710637999995,Drymoluber_dichrous:0.03508156114999994)100:0.04866615078999992,(Mastigodryas_melanolomus:0.04552235510999991,(Mastigodryas_bifossatus:3.1284881640836204E-6,Mastigodryas_boddaerti:0.03990636344000009)87:0.025906006670000092)92:0.025671741440000062)100:0.03879117373999996,((Rhinobothryum_lentiginosum:0.09241299580999995,(Stenorrhina_freminvillei:0.08338536692999998,(Chionactis_occipitalis:0.07213015759999997,(Sonora_semiannulata:0.06391016115999992,Chilomeniscus_stramineus:0.06416420559000002)0:0.004688008783999997)89:0.014612095519999979)0:0.001146865369999972)71:0.011145937280000018,((Conopsis_nasus:0.029559204359999924,Conopsis_biserialis:0.0318476538300001)99:0.03020130429000001,(Ficimia_streckeri:0.01654378589999994,(Gyalopion_canum:3.1284881640836204E-6,(Sympholis_lippiens:0.06533809996999995,Pseudoficimia_frontalis:0.07068205847000009)0:0.01200593276999995)0:3.1284881640836204E-6)0:3.1284881640836204E-6)100:0.030694814020000072)94:0.01041969155000011)87:0.005559998544999889)24:0.00225489469200002)100:0.01253295698000001)93:0.00807927751399995)93:0.007550510413000033,((((Gonyosoma_jansenii:0.02588123990999991,Gonyosoma_oxycephalum:0.023417703390000044)100:0.10039064939999998,(Rhadinophis_prasina:0.0527999751599999,(Rhadinophis_frenatum:0.03162546749000006,Rhynchophis_boulengeri:0.01362924443999991)100:0.030047945630000017)100:0.02077775939000004)98:0.013429662200000081,(Lycodon_ruhstrati:0.09660350680999996,((Lycodon_laoensis:0.08368043834000005,(Lycodon_fasciatus:0.030025887549999908,(Lycodon_paucifasciatus:0.021336621919999965,(Dinodon_semicarinatum:0.04109833020000009,Dinodon_rufozonatum:0.028120960549999907)60:0.0032697261070000483)93:0.012467431189999933)92:0.01524415876000007)86:0.007051523271000004,(Dryocalamus_nympha:0.07984168605999997,(Cercaspis_carinatus:0.06324779467000008,((Lycodon_aulicus:0.06227860913000005,Lycodon_zawi:0.018914495350000005)47:0.009765824815000101,(Lycodon_osmanhilli:0.017609983919999905,Lycodon_capucinus:0.0507961212200001)76:0.02477070166000006)94:0.05787930848)98:0.021144561629999892)11:0.008445688396000017)18:0.009089769840000095)83:0.013452825299999915)53:0.004084152276000008,(Maculophis_bella:0.08478221577999989,((Euprepiophis_mandarina:0.05522240530000011,Euprepiophis_conspicillata:0.04921453119000008)100:0.027684421289999928,(Oreocryptophis_porphyracea:0.07468317055000007,((Orthriophis_taeniurus:0.06516386047,(Orthriophis_hodgsoni:0.05725468024000002,(Orthriophis_cantoris:0.04255551279999992,Orthriophis_moellendorffi:0.05536269018999995)98:0.019170193019999893)88:0.009253933659000069)99:0.015313396880000107,((Zamenis_hohenackeri:0.05694934084999992,(Zamenis_persica:0.04470158636999999,((Zamenis_situla:0.02587866544000006,Rhinechis_scalaris:0.04976290320999999)100:0.017387848180000054,(Zamenis_lineata:0.01671452810000007,Zamenis_longissimus:0.011991685759999982)100:0.022102958879999912)100:0.017466954589999917)64:0.006301741411999906)99:0.010187034849999943,((Elaphe_davidi:0.03791797756000004,((Elaphe_carinata:0.04876749869999997,(Elaphe_dione:0.04019930809000005,Elaphe_bimaculata:0.03549477868999995)100:0.017149908810000003)93:0.004719971736999895,(Elaphe_climacophora:0.0493470384200001,((Elaphe_sauromates:0.022806546600000033,Elaphe_quatuorlineata:0.010398393980000087)100:0.04169354368999989,(Elaphe_quadrivirgata:0.051391654319999924,Elaphe_schrenckii:0.0439597489200001)55:0.008963067033000094)83:0.007053235949000092)25:0.004443141140000106)61:0.006430549735999991)100:0.024844707099999974,((Coronella_girondica:0.04793699102000004,(Elaphe_rufodorsata:0.06345322065000003,Coronella_austriaca:0.0496948237899999)83:0.013147593790000078)98:0.009341994951999943,(Senticolis_triaspis:0.11362924409999997,(((Pituophis_deppei:0.0275780590200001,(Pituophis_vertebralis:0.02774802934000009,(Pituophis_lineaticollis:0.02674270771999998,(Pituophis_melanoleucus:0.019109186309999915,(Pituophis_catenifer:0.009433542925000094,Pituophis_ruthveni:0.009241041564000074)99:0.009821574709000025)94:0.004022003378999939)10:0.0015268864919999459)91:0.004640940016999995)100:0.022543202839999887,(((Pantherophis_bairdi:0.021696496839999968,Pantherophis_obsoletus:0.02367064151000009)98:0.010871653469999965,(Pantherophis_alleghaniensis:0.008735136287999934,Pantherophis_spiloides:0.00690770864500001)100:0.026314298960000038)100:0.015505602049999956,(Pantherophis_vulpinus:0.039103845779999924,(Pantherophis_guttatus:0.01727562174000008,(Pantherophis_slowinskii:0.008030115181000053,Pantherophis_emoryi:0.015282844939999984)99:0.011038850320000071)100:0.022905448900000014)7:0.004733201132000042)96:0.006973099364000035)100:0.009524316932000065,((Bogertophis_rosaliae:0.055603697350000036,Bogertophis_subocularis:0.062133963810000026)100:0.01614749192999998,((Rhinocheilus_lecontei:0.06043468067000002,(Pseudelaphe_flavirufa:0.07105968931999995,Arizona_elegans:0.045917508530000095)45:0.009084809728000076)98:0.009066864535000052,(Cemophora_coccinea:0.042844458180000045,(Lampropeltis_calligaster:0.039723562120000055,(Lampropeltis_webbi:0.024232863559999984,((Lampropeltis_pyromelana:0.028596429760000097,(Lampropeltis_zonata:0.025353776510000037,(Lampropeltis_elapsoides:0.02141625324999996,(Lampropeltis_ruthveni:0.01230894505000002,Lampropeltis_mexicana:0.013853425940000053)94:0.007658314763000051)79:0.002749306449999933)72:0.0010456977269999168)100:0.01343460531000007,(Lampropeltis_triangulum:0.02184686898999999,(Lampropeltis_extenuata:0.021890426419999942,(Lampropeltis_alterna:0.02075304501999997,((Lampropeltis_getula:0.007174937055000052,Lampropeltis_nigra:0.004832144124000015)98:0.007370528265999932,(Lampropeltis_holbrooki:0.018232554149999913,(Lampropeltis_californiae:0.006943429249000044,Lampropeltis_splendida:0.008223374546000084)98:0.008426001324999932)60:0.004310107987999912)96:0.007832021070000028)74:0.002398513369999966)96:0.0072196906760000346)100:0.013300417269999976)82:0.004189127844999918)92:0.007934049438000024)75:0.005624595887000039)100:0.009640083709999914)14:0.0038708247159999765)87:0.005027215059000056)100:0.012253039129999976)98:0.008367712364000024)84:0.005800251212999985)75:0.004028707353000094)90:0.004897036462000015)99:0.009886477979000108)34:0.0030648768790000336)41:0.0019979449720000098)100:0.010442290730000026)83:0.004742259660999948)64:0.002630619112000021)36:0.0019668370390000245)100:0.011345349389999981)57:0.0034597095420000334)100:0.01754174827999999)32:0.005832527268999965)71:0.006851531132999966)74:0.0063196302219999945,((((Trachischium_monticola:0.060010330549999935,(Amphiesma_craspedogaster:0.05511877033000001,Amphiesma_sauteri:0.05879537824999992)100:0.038022180480000056)99:0.021841233689999906,((Natriciteres_olivacea:0.14140452040000007,(Lycognathophis_seychellensis:0.07589709361000008,Afronatrix_anoscopus:0.08888059292000006)46:0.013385252540000003)98:0.03697391211000001,(Macropisthodon_rudis:0.1705223132,((Balanophis_ceylonensis:0.0625368395999999,(Rhabdophis_subminiatus:0.09758776135000002,(Rhabdophis_nuchalis:0.032792220819999995,Rhabdophis_tigrinus:0.056503004839999926)96:0.012645962799999966)62:0.008905904174000057)100:0.0481543365799999,((Xenochrophis_vittatus:0.08527679457999993,Amphiesma_stolatum:0.1103557046000001)88:0.015288818539999971,((Xenochrophis_piscator:0.13000615550000005,Xenochrophis_flavipunctatus:0.01957063470999998)11:0.011294988039999954,(Atretium_schistosum:0.06285611038000005,(Xenochrophis_punctulatus:0.044855044970000035,(Atretium_yunnanensis:0.025445713999999953,Xenochrophis_asperrimus:0.037535294100000005)88:0.010140900849999968)42:0.00796982011800007)24:0.00879872330899989)100:0.06618350111000004)23:0.010106773940000036)98:0.018910413700000017)69:0.012549227379999972)68:0.005373171607000016)99:0.013963288210000036,(((Aspidura_guentheri:0.06951834284999991,Haplocercus_ceylonensis:0.08641122768999998)99:0.02258353978000005,(Aspidura_trachyprocta:0.03081944206000009,Aspidura_drummondhayi:0.05061871540999996)100:0.03190166640000003)100:0.050640215140000056,((Opisthotropis_guangxiensis:0.06213311828000001,(Opisthotropis_lateralis:0.06436712265,(Opisthotropis_cheni:0.015907365679999952,Opisthotropis_latouchii:0.007958978720999932)100:0.048490605650000074)86:0.011435841369999977)100:0.022479989030000036,((Sinonatrix_aequifasciata:0.03653104673999996,(Sinonatrix_annularis:0.04619927384000011,Sinonatrix_percarinata:0.032130937970000106)82:0.010107497109999919)100:0.056518602689999975,((Natrix_maura:0.04435627015999999,(Natrix_tessellata:0.06971013244000002,Natrix_natrix:0.04614542248999998)88:0.010012599099999964)100:0.03686248197000008,(Clonophis_kirtlandii:0.04612684803000011,(((Seminatrix_pygaea:0.026738915559999965,(Regina_alleni:0.02978210326000008,Regina_rigida:0.014338127900000108)100:0.02069993606999998)80:0.004611059906999948,(Virginia_striatula:0.05574408875000003,(Storeria_dekayi:0.039792950300000074,Storeria_occipitomaculata:0.03770933453999992)98:0.009152228175999921)72:0.002797703973999921)97:0.006670351282000109,(((Regina_septemvittata:0.03211344133999994,(Tropidoclonion_lineatum:0.044637613909999985,Regina_grahami:0.032727450539999925)50:0.005850500918999968)76:5.695983013001005E-4,((Nerodia_floridana:0.019364730169999955,Nerodia_cyclopion:0.012258395889999996)100:0.023618706970000014,((Nerodia_rhombifer:0.0230772025799999,Nerodia_taxispilota:0.015010507700000009)100:0.012664636120000017,(Nerodia_erythrogaster:0.02378760709000005,(Nerodia_harteri:0.0149415558599999,(Nerodia_sipedon:0.016434678270000003,Nerodia_fasciata:0.022762405339999958)35:0.00429128831999992)100:0.009495661516000009)18:9.420162814999244E-4)99:0.005800904225000014)100:0.005588884443999964)96:0.002644968165000039,((Thamnophis_sirtalis:0.025609496349999983,(Thamnophis_proximus:0.010978888309999935,Thamnophis_sauritus:0.012357520459999938)100:0.02063424336999997)69:0.004389959974999913,((Thamnophis_rufipunctatus:0.029192932419999984,((Adelophis_foxi:0.04190005141000008,(Thamnophis_melanogaster:0.011444126080000006,Thamnophis_valida:0.025479747099999894)28:0.0017198095440000838)28:0.0015823459199999501,((Thamnophis_godmani:0.01242886480999994,Thamnophis_exsul:0.010692935440000051)72:0.0010918922239999684,(Thamnophis_scaliger:0.009510641279999899,(Thamnophis_mendax:0.005405188391000015,Thamnophis_sumichrasti:0.005124196079000054)98:0.004360092366000101)100:0.004893087646999916)85:0.0013691296430000666)100:0.007902620974999941)93:0.002827508021999936,((Thamnophis_chrysocephalus:0.016668025630000027,Thamnophis_fulvus:0.022075176009999975)100:0.009172435033000026,(Thamnophis_cyrtopsis:0.025435795910000003,((Thamnophis_marcianus:0.01658723289000008,Thamnophis_eques:0.0104994653099999)99:0.006780688679999924,(Thamnophis_hammondii:0.013197308549999898,(Thamnophis_ordinoides:0.009362754756000014,((Thamnophis_couchii:0.0070187096759999346,(Thamnophis_gigas:0.005630251414000087,Thamnophis_atratus:0.005372813371999907)69:6.110098117999563E-4)99:0.004901524172999938,(Thamnophis_elegans:0.008677599024000004,(Thamnophis_brachystoma:0.002980866939999993,(Thamnophis_butleri:9.707928080999739E-4,Thamnophis_radix:8.731395257999264E-4)89:0.0012122223649999597)100:0.007130053897999922)94:0.003631103650999945)73:0.0019362028789999819)63:0.00126909917199991)92:0.0035611866680000936)100:0.008020417495000043)99:0.006141372145999968)86:0.001763075241000056)96:0.003108430791999961)100:0.0058105839400000026)100:0.011029933549999926)38:0.008420089087000093)100:0.048162199030000075)100:0.01604818430999999)33:0.00811662304899996)98:0.013021233469999949)44:0.008012456320000028)100:0.052168646429999965,((Thermophis_baileyi:0.035283391119999896,Thermophis_zhaoermii:0.032297644260000036)100:0.07951964510999998,(((Diadophis_punctatus:0.08718577910000003,(Carphophis_amoenus:0.05311683631999997,(Farancia_erytrogramma:0.03404241530000007,Farancia_abacura:0.028670932969999896)98:0.020246382740000013)80:0.009798067425000001)87:0.0045667082979999885,(Contia_tenuis:0.0747185144000001,(Heterodon_platirhinos:0.05151141995999997,(Heterodon_nasicus:3.1284881640836204E-6,Heterodon_simus:0.008820443769999908)99:0.033474023929999985)100:0.07834600229999988)72:0.01132880880999998)58:0.007903036758999948,((Nothopsis_rugosus:0.08512029817,(((Tantalophis_discolor:0.08111984716000009,Amastridium_veliferum:0.06296823404999996)68:0.013276225870000102,(Coniophanes_fissidens:0.0765658347,(Rhadinaea_fulvivittis:0.06314694523999997,Rhadinaea_flavilata:0.09645548463000009)86:0.015649893810000037)96:0.016824113990000056)26:0.007204072127000027,(((Trimetopon_gracile:0.06497439617,Pseudoleptodeira_latifasciata:0.08362106999999996)80:0.030490874330000084,((Hypsiglena_jani:0.038693084619999984,Hypsiglena_slevini:0.045629183630000014)33:0.007217255512999898,(Hypsiglena_affinis:0.03154657816999995,(Hypsiglena_ochrorhyncha:0.019163475860000112,(Hypsiglena_chlorophaea:0.021642054329999993,Hypsiglena_torquata:0.019990623600000035)85:0.006201914487999893)84:0.005325530451000038)99:0.012280872270000076)100:0.029664700229999896)99:0.01518737765999989,((Tretanorhinus_variabilis:0.05629140226000007,(Leptodeira_nigrofasciata:0.1259322827,((Imantodes_inornatus:0.05626054270000003,(Imantodes_lentiferus:0.05594714015000002,(Imantodes_cenchoa:0.03641581432999996,Imantodes_gemmistratus:0.048862950770000024)86:0.011112837570000034)100:0.0325964702999999)71:0.003576949481999936,((Leptodeira_frenata:0.001567488060999933,Pseudoleptodeira_uribei:0.004032975514999926)100:0.059788020150000065,((Leptodeira_punctata:0.08205528175999999,Leptodeira_splendida:0.058477659850000085)9:0.009445287299000071,(Leptodeira_septentrionalis:0.023873513979999927,((Leptodeira_rubricata:0.02067162072999995,Leptodeira_maculata:0.022369964419999944)100:0.023212362560000033,(Leptodeira_bakeri:0.017250242470000066,Leptodeira_annulata:0.024212023330000054)98:0.009953495858000094)88:0.007681622857999892)97:0.01573503970000001)91:0.010155892680000056)100:0.021667943219999986)33:0.008579938250999897)67:0.004456816015999898)64:0.008744194723999898,((Adelphicos_quadrivirgatus:0.08418824199999997,(Tretanorhinus_nigroluteus:0.047460656619999986,Hydromorphus_concolor:0.039405214609999906)100:0.05730112449999991)37:0.007591677266999941,(Cryophis_hallbergi:0.06547850817,((Geophis_carinosus:0.09629971802000004,((Atractus_zidoki:0.06931262886000011,Geophis_godmani:0.037620648829999936)94:0.021893838200000015,(Atractus_wagleri:0.03658858635999995,((Atractus_schach:0.049382511339999935,(Atractus_elaps:0.047087532509999974,Atractus_albuquerquei:0.041454533840000085)68:0.006731577527000043)68:0.002995247310999982,((Atractus_badius:0.06002859878,Atractus_flammigerus:0.036583759370000024)89:0.015906799009999917,(Atractus_reticulatus:0.050867787270000075,(Atractus_zebrinus:0.03554088892999996,Atractus_trihedrurus:3.1284881640836204E-6)97:0.036128004969999905)73:0.004221437908999981)75:0.004031440529000063)73:0.007176374911000094)96:0.012414049840000052)86:0.012040704859999973)0:0.0015207513849999632,(Ninia_atrata:0.0648593019699999,((Tropidodipsas_sartorii:0.047366431529999975,Sibon_nebulatus:0.04099948988999991)90:0.009221204973999919,(Dipsas_indica:0.06145143516999996,((Dipsas_catesbyi:0.061802293740000014,(Dipsas_variegata:0.004652679919000091,Dipsas_neivai:0.01151272157999994)100:0.04542748665999996)84:0.011856856859999931,((Dipsas_pratti:0.03561449716000009,(Sibynomorphus_turgidus:0.0318894945499999,Sibynomorphus_mikanii:0.04466963575000005)96:0.030140334850000006)37:0.005365712543000001,(Dipsas_articulata:0.04896898497999991,(Dipsas_albifrons:0.049880802659999945,(Sibynomorphus_neuwiedi:0.032363925150000084,Sibynomorphus_ventrimaculatus:0.04778698228999989)79:0.009065026445999935)88:0.013907156089999928)79:0.008783026206999889)75:0.011163900759999956)70:0.006540584162000096)82:0.007383022259999983)35:0.003953484159000098)100:0.016350752409999947)70:0.007118966171000052)83:0.00603785159100001)91:0.008047956283000035)90:0.00954573463499997)89:0.005579554961000044)63:0.0033098557480000235)93:0.016886962509999992,((Crisantophis_nevermanni:0.08852228753000002,Conophis_lineatus:0.11030209340000008)95:0.03564330215,((Psomophis_obtusus:0.09794662214000005,(Psomophis_joberti:0.006314488017000075,Psomophis_genimaculatus:0.006120812917999929)94:0.038941811099999946)100:0.11151817729999991,(((Alsophis_elegans:0.07006883109999995,Alsophis_biserialis:0.04313524993999995)100:0.061940945369999945,(((Arrhyton_taeniatum:0.055043176779999925,(Arrhyton_supernum:0.03546734270000007,(Arrhyton_vittatum:0.039485906979999985,(Arrhyton_landoi:0.04095075336999998,(Arrhyton_procerum:0.014937219069999896,(Arrhyton_dolichura:0.009686237446000057,Arrhyton_tanyplectum:0.01820246693000005)98:0.00862314195199998)100:0.019897489809999946)18:0.0033605081429999295)73:0.006158327012000031)19:0.00939733228500006)100:0.021130076669999998,(Arrhyton_exiguum:0.0681282541399999,(((Alsophis_anomalus:0.033909117579999926,Antillophis_andreae:0.03408049643000011)93:0.018449309339999997,(Alsophis_vudii:0.022842612839999887,Alsophis_cantherigerus:0.023199641199999954)100:0.03877903433000007)100:0.014413549469999953,(Alsophis_portoricensis:0.05494190340000005,((Alsophis_antillensis:0.035764058280000066,(Alsophis_rijgersmaei:0.030615146319999953,(Alsophis_rufiventris:0.007417937712000056,Alsophis_antiguae:0.008957803696999944)100:0.02090713467000005)97:0.011481380190000001)100:0.025647490849999954,((Darlingtonia_haetiana:0.059739464129999975,Ialtris_dorsalis:0.05107570659000005)99:0.014254674660000077,((Antillophis_parvifrons:0.058022353459999954,Hypsirhynchus_ferox:0.0489551021800001)99:0.018072879450000023,(Arrhyton_callilaemum:0.0310994334200001,(Arrhyton_funereum:0.008333500882000022,Arrhyton_polylepis:0.006987170256999908)100:0.017606920209999988)100:0.019681842380000036)98:0.01123815430999997)83:0.0038587041200000005)22:0.0029789751989999225)97:0.0072180983159999546)80:0.00497627425200009)99:0.011113802609999945)75:0.0065241783970000355,((Uromacer_catesbyi:0.045737136979999926,(Uromacer_frenatus:0.02325734190999995,Uromacer_oxyrhynchus:0.021574300850000006)99:0.019679345629999956)100:0.053248390260000056,(((Liophis_elegantissimus:0.030146719570000036,Liophis_anomalus:0.020658910250000107)100:0.043543171580000095,(Liophis_lineatus:0.1559082423,(Liophis_paucidens:0.08232811925000005,(Liophis_meridionalis:0.07116016954999993,Liophis_flavifrenatus:0.024480856390000083)70:0.0117804615699999)73:0.00859953159099991)76:0.012597291839999913)99:0.044779237890000045,(((Xenodon_severus:0.08868346088000001,(Xenodon_werneri:0.08506868182999994,Waglerophis_merremi:0.04200407368000003)52:0.011065238290000057)98:0.02737841651999995,(Xenodon_neuwiedii:0.07356026829000006,((Lystrophis_histricus:0.012653782139999903,Lystrophis_dorbignyi:0.0082576962380001)98:0.021538800180000095,(Lystrophis_nattereri:0.017362758550000024,(Xenodon_guentheri:0.02287764035999995,(Lystrophis_semicinctus:0.008821093404999925,(Lystrophis_pulcher:0.004647212025999936,Lystrophis_matogrossensis:0.005714016420000023)62:0.003163338270000038)98:0.0165863839)61:0.005370444630000026)71:0.01118913522999998)99:0.02233936317999996)75:0.005502058775999963)100:0.03435434564999995,((Liophis_atraventer:0.0184959655200001,(Liophis_almadensis:0.050147759269999925,Liophis_jaegeri:0.04265126502999994)73:0.009732640960000039)92:0.013218380080000092,((Liophis_poecilogyrus:3.1284881640836204E-6,Liophis_ceii:0.0021057324500000085)100:0.03313267092999994,((Liophis_juliae:0.021873479239999938,Liophis_epinephelus:0.06797096561000004)94:0.021269959310000086,((Liophis_reginae:0.022629893700000014,Liophis_miliaris:0.03213363105)34:0.006093756035999931,(Liophis_breviceps:0.01466528557000002,((Erythrolamprus_aesculapii:0.013866329839999914,Erythrolamprus_mimus:0.009719413685000067)100:0.024266275760000067,(Liophis_typhlus:0.03705510414000002,Umbrivaga_pygmaea:0.034995102179999904)97:0.024699161020000027)87:0.00594968353900005)0:3.1284881640836204E-6)88:0.00791570713800005)96:0.01850553216000006)87:0.006296137782999978)99:0.03622704479999994)94:0.020551470730000077)100:0.05989556414000008)78:0.011162535620000025)89:0.0082598211360001)81:0.007836837853999912,(((Philodryas_nattereri:0.06360325109999998,Philodryas_baroni:0.07328366375000006)51:0.008085701655,((Philodryas_olfersii:0.04871013182000006,Philodryas_viridissima:0.0861824120800001)88:0.009073723423999924,((Xenoxybelis_boulengeri:0.038840166970000034,Xenoxybelis_argenteus:0.021757334859999977)100:0.04824045498999996,(Philodryas_mattogrossensis:0.054116356580000025,((Philodryas_patagoniensis:0.045653685080000006,Pseudablabes_agassizii:0.03307044962000005)94:0.01444282577,(Philodryas_aestivus:0.04147564944999993,Philodryas_psammophidea:0.021272568789999946)96:0.01965649784000001)62:0.005203598370000062)0:3.1284881640836204E-6)68:0.0049206121100000555)68:0.009096780319999942)100:0.026999363010000055,(((Sordellina_punctata:0.05696030676999997,((Taeniophallus_nicagus:0.0884191189600001,Taeniophallus_brevirostris:0.029250215040000027)100:0.04418604331000009,(Echinanthera_melanostigma:0.05620854957999999,(Taeniophallus_affinis:0.0371431445699999,Echinanthera_undulata:0.03969471560000004)75:0.013728435189999999)67:0.007908307831999917)66:0.014602445530000008)95:0.015115612330000028,((Phalotris_lemniscatus:0.0433082975500001,(Phalotris_nasutus:0.004540117249000053,(Phalotris_mertensi:0.07597993280999993,Phalotris_lativittatus:8.135970114999669E-4)100:0.05195940248000008)100:0.03855656615000003)95:0.012494205389999902,(Elapomorphus_quinquelineatus:0.04225145525999996,(Apostolepis_assimilis:0.04389990301000002,(Apostolepis_dimidiata:0.03975305344999991,(Apostolepis_albicollaris:0.04395331565000005,(Apostolepis_flavotorquata:0.024018770939999934,(Apostolepis_cearensis:0.023575024319999915,Apostolepis_sanctaeritae:0.024335143040000062)99:0.025771723579999906)69:0.003386771770000019)94:0.025512139970000014)97:0.029695249400000012)95:0.01723797760000001)56:0.007388000965999897)100:0.031729416899999974)79:0.009634039660000093,(((Manolepis_putnami:0.1456882207000001,((Pseudoeryx_plicatilis:0.07216882821999993,Hydrops_triangularis:0.07868635116)47:0.009528242118999941,(Helicops_infrataeniatus:0.0564872486600001,((Helicops_angulatus:0.028759753059999893,Helicops_gomesi:0.012370583110000055)99:0.026458637439999988,(Helicops_carinicaudus:0.03492279860000003,Helicops_hagmanni:0.0559410573000001)19:0.014065137200000022)91:0.011156597620000097)98:0.019575143800000028)100:0.02731446306999996)55:0.004037403599999934,(Gomesophis_brasiliensis:0.016085627969999905,((Calamodontophis_paucidens:0.044314274690000044,(Tachymenis_peruviana:0.020707423249999968,Pseudotomodon_trigonatus:0.02738973863999994)97:0.021489763289999964)0:3.1284881640836204E-6,(Ptychophis_flavovirgatus:0.030718863159999943,(Tomodon_dorsatus:0.03592678051000009,(Thamnodynastes_pallidus:0.029658196089999977,((Thamnodynastes_rutilus:0.019431862280000045,Thamnodynastes_strigatus:0.028975425719999892)99:0.017998230169999907,(Thamnodynastes_hypoconia:0.015733973159999914,Thamnodynastes_lanei:0.0041453693399999825)90:0.015586041599999989)93:0.006977914004000052)90:0.006431021063999953)94:0.008939436306000026)86:0.0033519691679999575)87:0.009067909751000025)100:0.05404239318000004)91:0.011765192950000003,(((Tropidodryas_striaticeps:0.026575948579999897,Tropidodryas_serra:0.022465208479999887)100:0.07605427248999996,((Xenopholis_scalaris:0.07720481213999997,Xenopholis_undulatus:0.07562090179000003)100:0.0641438994700001,(Liophis_amarali:0.08976585318000008,(Hydrodynastes_gigas:0.020581077879999965,Hydrodynastes_bicinctus:0.04201923133000007)100:0.10086854189999994)56:0.01805028301)23:0.004900624518000107)87:0.0055524148910000015,(((Siphlophis_longicaudatus:0.007395525598999919,Siphlophis_pulcher:0.025818909570000104)100:0.03307906741000011,(Siphlophis_compressus:0.04407754009999998,Siphlophis_cervinus:0.05916209223000002)91:0.02096180158999994)98:0.018180009860000013,((Oxyrhopus_petola:0.04887916751999999,((Oxyrhopus_trigeminus:0.052586102850000094,Oxyrhopus_formosus:0.027505998939999943)0:8.275401554000972E-4,(Oxyrhopus_clathratus:0.03586865659999994,(Oxyrhopus_rhombifer:0.03571019664999997,(Oxyrhopus_guibei:0.02721990775999994,Oxyrhopus_melanogenys:0.012629568129999935)67:0.010834090169999921)95:0.01352318830999999)63:0.0067849761629998895)67:0.010530614899999957)95:0.013604553650000017,(Phimophis_iglesiasi:0.08354665640000003,((Phimophis_guerini:0.04648095441,Clelia_rustica:0.024110892699999997)96:0.012208084580000111,((Clelia_clelia:0.0279864539200001,(Drepanoides_anomalus:0.023749533990000016,Clelia_bicolor:0.034575724610000025)90:0.008564188453999977)87:0.014859116360000035,(Boiruna_maculata:0.02741951780000007,(Rachidelus_brazili:0.028130835450000058,(Pseudoboa_neuwiedii:0.024063313210000103,(Pseudoboa_coronata:0.02318154946000006,Pseudoboa_nigra:0.027876578529999918)44:0.003845191746000065)100:0.023820004779999904)5:0.00515153868799989)92:0.010667833529999893)74:0.003775098218000039)96:0.012755628050000078)87:0.010174385520000051)95:0.014538656390000071)100:0.08131985944999998)68:0.005537243715000084)91:0.008734954097000092)46:0.001160038429000032)90:0.0077082133560000266)90:0.011258535089999966)17:0.007690072005000048)91:0.008318553524000016)100:0.013112240170000011)32:0.010478699870000052)100:0.02090358434999995)38:0.006330051822999949)68:0.005100755558000047)100:0.016348066639999992)100:0.03726862417999999)95:0.01853135309999998)100:0.07929742180999999)100:0.055131681340000016)7:0.004916898399000003)97:0.03054388270999997)100:0.2053163187)28:0.020676262119999955)100:0.31776067760000004)96:0.016450951199999952)100:0.046863198280000073)100:0.021846167409999895)95:0.045851667139999996):0.45162562605);
